# Supplementary material for: Poly[(acetato-κ2 O,O′)aqua­(μ4-1H-benzimidazole-5,6-dicarboxyl­ato-κ6 N 3:O 5,O 5′:O 5,O 6:O 6′)cerium(III)]
Source: Acta Crystallogr Sect E Struct Rep Online. 2012 Apr 25;68(Pt 5):m673. doi: 10.1107/S1600536812017503 (PMC3344394; doi:10.1107/S1600536812017503)
Supplement: Supplementary file 1 [file e-68-0m673-sup1.cif]

##############################################################################
#                                                                            #
# This CIF contains the data in a paper accepted for publication in          #
# Acta Crystallographica Section E. It conforms to the requirements of       #
# Notes for Authors for Acta Crystallographica Section E, and has been       #
# peer reviewed under the auspices of the IUCr Commission on Journals.       #
#                                                                            #
# Full details of the Crystallographic Information File format               #
# are given in the paper "The Crystallographic Information File (CIF):       #
# a New Standard Archive File for Crystallography" by S. R. Hall, F. H.      #
# Allen and I. D. Brown [Acta Cryst. (1991), A47, 655-685].                  #
#                                                                            #
# The current version of the core CIF dictionary is obtainable from          #
# ftp://ftp.iucr.org/pub/cif_core.dic.                                       #
#                                                                            #
# Software is freely available for graphical display of the structure(s)     #
# in this CIF. For information consult the CIF software page                 #
# http://www.iucr.org/resources/cif/software.                                #
#                                                                            #
# This file may be used for bona fide research purposes within the           #
# scientific community so long as proper attribution is given to the journal # 
# article from which it was obtained.                                        #
#                                                                            #
##############################################################################
data_I
_audit_creation_method     SHELXL-97
_chemical_name_systematic
;
Poly[(acetato-\k^2^<i>O</i>,<i>O</i>')aqua(\m~4~-1<i>H</i>-benzimidazole-5,6-
dicarboxylato-
\k^6^<i>N</i>^3^:<i>O</i>^5^,<i>O</i>^5'^:<i>O</i>^5^,<i>O</i>^6^:
<i>O</i>^6'^)cerium(III)]
;
_chemical_name_common     ?
_chemical_formula_moiety     'C11 H9 Ce N2 O7'
_chemical_formula_sum     'C11 H9 Ce N2 O7'
_chemical_formula_iupac     '[Ce (C9 H4 N2 O4) (C2 H3 O2) (H2 O)]'
_chemical_formula_weight     421.32
_chemical_melting_point     ?
_symmetry_cell_setting     triclinic
_symmetry_space_group_name_H-M     'P -1'
_symmetry_space_group_name_Hall     '-P 1'
loop_
    _symmetry_equiv_pos_as_xyz
    'x, y, z'
    '-x, -y, -z'
_cell_length_a     7.4577(15)
_cell_length_b     9.0399(19)
_cell_length_c     9.792(2)
_cell_angle_alpha     86.895(2)
_cell_angle_beta     86.510(2)
_cell_angle_gamma     84.707(2)
_cell_volume     655.3(2)
_cell_formula_units_Z     2
_cell_measurement_reflns_used     2613
_cell_measurement_theta_min     2.09
_cell_measurement_theta_max     25.24
_cell_measurement_temperature     293(2)
_cell_measurement_pressure     ?
_exptl_crystal_description     block
_exptl_crystal_colour     colorless
_exptl_crystal_size_max     0.17
_exptl_crystal_size_mid     0.13
_exptl_crystal_size_min     0.11
_exptl_crystal_density_diffrn     2.135
_exptl_crystal_density_meas     ?
_exptl_crystal_density_method     'not measured'
_exptl_crystal_F_000     406
_exptl_absorpt_coefficient_mu     3.509
_exptl_absorpt_correction_type     multi-scan
_exptl_absorpt_process_details     '(SADABS; Bruker, 2005)'
_exptl_absorpt_correction_T_min     0.584
_exptl_absorpt_correction_T_max     0.680
_exptl_special_details
;
;
_diffrn_ambient_temperature     293(2)
_diffrn_radiation_type     MoK\a
_diffrn_radiation_wavelength     0.71073
_diffrn_radiation_source     'fine-focus sealed tube'
_diffrn_radiation_monochromator     graphite
_diffrn_measurement_device_type     'Bruker APEXII CCD'
_diffrn_measurement_method     '\f and \w scans'
_diffrn_detector_area_resol_mean     ?
_diffrn_reflns_number     3390
_diffrn_reflns_av_R_equivalents     0.0160
_diffrn_reflns_av_sigmaI/netI     0.0311
_diffrn_reflns_theta_min     2.09
_diffrn_reflns_theta_max     25.24
_diffrn_reflns_theta_full     25.24
_diffrn_measured_fraction_theta_max     0.981
_diffrn_measured_fraction_theta_full     0.981
_diffrn_reflns_limit_h_min     -8
_diffrn_reflns_limit_h_max     8
_diffrn_reflns_limit_k_min     -10
_diffrn_reflns_limit_k_max     7
_diffrn_reflns_limit_l_min     -11
_diffrn_reflns_limit_l_max     10
_diffrn_standards_number     ?
_diffrn_standards_interval_count     ?
_diffrn_standards_interval_time     ?
_diffrn_standards_decay_%     ?
_refine_special_details
;
Refinement of <i>F</i>^2^ against ALL reflections. The weighted <i>R</i>-factor
<i>wR</i> and goodness of fit <i>S</i> are based on <i>F</i>^2^, conventional
<i>R</i>-factors <i>R</i> are based on <i>F</i>, with <i>F</i> set to zero for
negative <i>F</i>^2^. The threshold expression of <i>F</i>^2^ >
\s(<i>F</i>^2^) is used only for calculating <i>R</i>-factors(gt) <i>etc</i>.
and is not relevant to the choice of reflections for refinement.
<i>R</i>-factors based on <i>F</i>^2^ are statistically about twice as large
as those based on <i>F</i>, and <i>R</i>- factors based on ALL data will be
even larger.
The number of independent reflections and the number of
reflections used in the refinement are not the same,because we used
'omit -3 50'
to enhance the '_diffrn_measured_fraction_theta_full'.
;
_reflns_number_total     2366
_reflns_number_gt     2194
_reflns_threshold_expression     I>2\s(I)
_refine_ls_structure_factor_coef     Fsqd
_refine_ls_matrix_type     full
_refine_ls_R_factor_all     0.0243
_refine_ls_R_factor_gt     0.0228
_refine_ls_wR_factor_gt     0.0532
_refine_ls_wR_factor_ref     0.0540
_refine_ls_goodness_of_fit_ref     1.052
_refine_ls_restrained_S_all     1.022
_refine_ls_number_reflns     2321
_refine_ls_number_parameters     203
_refine_ls_number_restraints     130
_refine_ls_hydrogen_treatment     mixed
_refine_ls_weighting_scheme     calc
_refine_ls_weighting_details
         'calc w=1/[\s^2^(Fo^2^)+(0.0217P)^2^+1.2938P] where P=(Fo^2^+2Fc^2^)/3'
_atom_sites_solution_hydrogens     geom
_atom_sites_solution_primary     direct
_atom_sites_solution_secondary     difmap
_refine_ls_shift/su_max     0.004
_refine_ls_shift/su_mean     0.000
_refine_diff_density_max     0.740
_refine_diff_density_min     -0.586
_refine_ls_extinction_method     none
_refine_ls_extinction_coef     ?
loop_
    _atom_type_symbol
    _atom_type_description
    _atom_type_scat_dispersion_real
    _atom_type_scat_dispersion_imag
    _atom_type_scat_source
    'C' 'C' 0.0033 0.0016
                         'International Tables Vol C Tables 4.2.6.8 and 6.1.1.4'
    'H' 'H' 0.0000 0.0000
                         'International Tables Vol C Tables 4.2.6.8 and 6.1.1.4'
    'Ce' 'Ce' -0.2486 2.6331
                         'International Tables Vol C Tables 4.2.6.8 and 6.1.1.4'
    'N' 'N' 0.0061 0.0033
                         'International Tables Vol C Tables 4.2.6.8 and 6.1.1.4'
    'O' 'O' 0.0106 0.0060
                         'International Tables Vol C Tables 4.2.6.8 and 6.1.1.4'
_computing_data_collection     'APEX2 (Bruker, 2005)'
_computing_cell_refinement     'SAINT (Bruker, 2005)'
_computing_data_reduction     'SAINT (Bruker, 2005)'
_computing_structure_solution     'SHELXS97 (Sheldrick, 2008)'
_computing_structure_refinement     'SHELXL97 (Sheldrick, 2008)'
_computing_molecular_graphics     'ORTEP-3 (Farrugia, 1997)'
_computing_publication_material
                            'SHELXL97 (Sheldrick, 2008) and PLATON (Spek, 2009)'
loop_
    _atom_site_type_symbol
    _atom_site_label
    _atom_site_fract_x
    _atom_site_fract_y
    _atom_site_fract_z
    _atom_site_U_iso_or_equiv
    _atom_site_adp_type
    _atom_site_calc_flag
    _atom_site_refinement_flags
    _atom_site_occupancy
    _atom_site_symmetry_multiplicity
    _atom_site_disorder_assembly
    _atom_site_disorder_group
    Ce Ce1 0.35253(3) 0.35579(2) 0.893484(19) 0.01339(8) Uani d . 1 1 . .
    O O6 0.3692(4) 0.0660(3) 0.8693(3) 0.0242(6) Uani d . 1 1 . .
    O O5 0.5196(3) 0.1955(3) 0.7120(3) 0.0224(6) Uani d . 1 1 . .
    O O3 0.1354(3) 0.5879(3) 0.8893(3) 0.0198(6) Uani d . 1 1 . .
    O O4 0.1202(3) 0.2775(3) 1.0582(2) 0.0181(5) Uani d . 1 1 . .
    O O7 0.6258(4) 0.2197(3) 1.0107(3) 0.0277(7) Uani d D 1 1 . .
    O O1 0.4775(3) 0.5295(3) 0.7017(3) 0.0235(6) Uani d . 1 1 . .
    O O2 0.6399(3) 0.5169(3) 0.8819(2) 0.0169(5) Uani d . 1 1 . .
    N N1 0.1240(4) 0.3026(3) 0.7095(3) 0.0185(7) Uani d . 1 1 . .
    N N2 -0.1340(4) 0.2436(4) 0.6341(3) 0.0199(7) Uani d D 1 1 . .
    C C4 0.1286(5) 0.3230(4) 0.5663(3) 0.0152(7) Uani d U 1 1 . .
    C C5 -0.0343(5) 0.2557(4) 0.7418(4) 0.0189(8) Uani d U 1 1 . .
    H H5 -0.0745 0.2328 0.8315 0.023 Uiso calc R 1 1 . .
    C C6 -0.0331(5) 0.2865(4) 0.5188(4) 0.0157(7) Uani d U 1 1 . .
    C C7 -0.0694(5) 0.3027(4) 0.3812(4) 0.0175(8) Uani d U 1 1 . .
    H H7 -0.1804 0.2823 0.3516 0.021 Uiso calc R 1 1 . .
    C C3 0.2613(5) 0.3736(4) 0.4746(4) 0.0147(7) Uani d U 1 1 . .
    H H3 0.3695 0.3983 0.5059 0.018 Uiso calc R 1 1 . .
    C C2 0.2310(5) 0.3871(4) 0.3353(3) 0.0130(7) Uani d U 1 1 . .
    C C8 0.0645(5) 0.3502(4) 0.2889(4) 0.0141(7) Uani d U 1 1 . .
    C C10 0.4720(5) 0.0728(4) 0.7632(4) 0.0235(9) Uani d U 1 1 . .
    C C1 0.6200(5) 0.5515(4) 0.7549(3) 0.0129(7) Uani d . 1 1 . .
    C C9 -0.0166(5) 0.6502(4) 0.8595(3) 0.0139(7) Uani d . 1 1 . .
    C C11 0.5451(11) -0.0663(6) 0.6954(7) 0.084(3) Uani d U 1 1 . .
    H H11A 0.6391 -0.1166 0.7478 0.126 Uiso calc R 1 1 . .
    H H11B 0.5930 -0.0413 0.6047 0.126 Uiso calc R 1 1 . .
    H H11C 0.4501 -0.1302 0.6901 0.126 Uiso calc R 1 1 . .
    H H7B 0.629(6) 0.133(3) 1.043(5) 0.037(14) Uiso d D 1 1 . .
    H H7A 0.717(5) 0.259(4) 1.032(5) 0.045(15) Uiso d D 1 1 . .
    H H2 -0.239(3) 0.212(5) 0.635(5) 0.045(15) Uiso d D 1 1 . .
loop_
    _atom_site_aniso_label
    _atom_site_aniso_U_11
    _atom_site_aniso_U_22
    _atom_site_aniso_U_33
    _atom_site_aniso_U_12
    _atom_site_aniso_U_13
    _atom_site_aniso_U_23
    Ce1 0.01261(12) 0.01670(12) 0.01084(11) -0.00151(8) 0.00020(7) -0.00120(7)
    O6 0.0253(15) 0.0189(14) 0.0274(16) -0.0020(11) 0.0036(12) 0.0014(11)
    O5 0.0166(14) 0.0236(15) 0.0257(15) 0.0007(11) 0.0058(11) -0.0019(11)
    O3 0.0172(13) 0.0229(14) 0.0189(14) 0.0031(11) -0.0064(11) -0.0008(11)
    O4 0.0163(13) 0.0249(14) 0.0136(13) -0.0032(11) 0.0028(10) -0.0062(11)
    O7 0.0244(16) 0.0199(15) 0.0401(18) -0.0023(12) -0.0165(13) 0.0038(13)
    O1 0.0175(14) 0.0368(17) 0.0175(14) -0.0121(12) -0.0027(11) 0.0062(12)
    O2 0.0178(13) 0.0223(14) 0.0114(13) -0.0066(10) -0.0004(10) 0.0007(10)
    N1 0.0183(16) 0.0247(17) 0.0127(15) -0.0045(13) -0.0003(12) 0.0010(12)
    N2 0.0151(17) 0.0302(19) 0.0146(16) -0.0066(14) 0.0024(13) 0.0016(13)
    C4 0.0174(18) 0.0187(18) 0.0090(17) 0.0005(14) 0.0004(14) -0.0010(13)
    C5 0.022(2) 0.025(2) 0.0090(17) -0.0024(16) 0.0026(14) 0.0013(14)
    C6 0.0124(18) 0.0185(19) 0.0153(18) -0.0013(14) 0.0044(14) 0.0015(14)
    C7 0.0126(18) 0.024(2) 0.0168(19) -0.0046(15) -0.0010(14) -0.0016(15)
    C3 0.0118(17) 0.0191(19) 0.0137(18) -0.0014(14) -0.0022(14) -0.0027(14)
    C2 0.0127(17) 0.0126(17) 0.0134(17) 0.0004(13) 0.0004(14) -0.0008(13)
    C8 0.0107(17) 0.0172(18) 0.0135(18) 0.0037(13) -0.0006(13) -0.0003(14)
    C10 0.025(2) 0.021(2) 0.024(2) 0.0016(16) 0.0007(17) -0.0019(16)
    C1 0.0138(18) 0.0101(16) 0.0145(18) 0.0017(13) -0.0010(14) -0.0013(13)
    C9 0.0136(18) 0.0158(18) 0.0127(18) -0.0054(14) 0.0003(14) 0.0019(14)
    C11 0.139(7) 0.025(3) 0.079(5) 0.006(3) 0.060(5) -0.014(3)
_geom_special_details
;
All e.s.d.'s (except the e.s.d. in the dihedral angle between two l.s. planes)
are estimated using the full covariance matrix. The cell e.s.d.'s are taken
into account individually in the estimation of e.s.d.'s in distances, angles
and torsion angles; correlations between e.s.d.'s in cell parameters are only
used when they are defined by crystal symmetry. An approximate (isotropic)
treatment of cell e.s.d.'s is used for estimating e.s.d.'s involving l.s.
planes.
;
loop_
    _geom_bond_atom_site_label_1
    _geom_bond_atom_site_label_2
    _geom_bond_site_symmetry_2
    _geom_bond_distance
    _geom_bond_publ_flag
    Ce1 O4 . 2.422(2) ?
    Ce1 O3 . 2.529(3) ?
    Ce1 O2 2_667 2.543(2) ?
    Ce1 O5 . 2.547(3) ?
    Ce1 O1 . 2.568(2) ?
    Ce1 O7 . 2.580(3) ?
    Ce1 O6 . 2.634(3) ?
    Ce1 N1 . 2.646(3) ?
    Ce1 O2 . 2.693(2) ?
    Ce1 C10 . 2.960(4) ?
    Ce1 C1 . 3.002(3) ?
    O6 C10 . 1.256(5) ?
    O5 C10 . 1.265(5) ?
    O3 C9 . 1.262(4) ?
    O4 C9 2_567 1.249(4) ?
    O7 H7B . 0.830(18) ?
    O7 H7A . 0.837(18) ?
    O1 C1 . 1.248(4) ?
    O2 C1 . 1.280(4) ?
    O2 Ce1 2_667 2.543(2) ?
    N1 C5 . 1.306(5) ?
    N1 C4 . 1.403(5) ?
    N2 C5 . 1.342(5) ?
    N2 C6 . 1.376(4) ?
    N2 H2 . 0.857(10) ?
    C4 C3 . 1.388(5) ?
    C4 C6 . 1.392(5) ?
    C5 H5 . 0.9300 ?
    C6 C7 . 1.388(5) ?
    C7 C8 . 1.388(5) ?
    C7 H7 . 0.9300 ?
    C3 C2 . 1.394(5) ?
    C3 H3 . 0.9300 ?
    C2 C8 . 1.422(5) ?
    C2 C1 2_666 1.505(5) ?
    C8 C9 2_566 1.518(5) ?
    C10 C11 . 1.496(6) ?
    C1 C2 2_666 1.505(5) ?
    C9 O4 2_567 1.249(4) ?
    C9 C8 2_566 1.518(5) ?
    C11 H11A . 0.9600 ?
    C11 H11B . 0.9600 ?
    C11 H11C . 0.9600 ?
loop_
    _geom_angle_atom_site_label_1
    _geom_angle_atom_site_label_2
    _geom_angle_atom_site_label_3
    _geom_angle_site_symmetry_1
    _geom_angle_site_symmetry_3
    _geom_angle
    _geom_angle_publ_flag
    O4 Ce1 O3 . . 80.07(8) ?
    O4 Ce1 O2 . 2_667 68.71(8) ?
    O3 Ce1 O2 . 2_667 70.91(8) ?
    O4 Ce1 O5 . . 125.69(8) ?
    O3 Ce1 O5 . . 134.99(8) ?
    O2 Ce1 O5 2_667 . 148.20(8) ?
    O4 Ce1 O1 . . 153.50(9) ?
    O3 Ce1 O1 . . 74.17(9) ?
    O2 Ce1 O1 2_667 . 107.59(8) ?
    O5 Ce1 O1 . . 71.89(9) ?
    O4 Ce1 O7 . . 97.53(9) ?
    O3 Ce1 O7 . . 144.86(9) ?
    O2 Ce1 O7 2_667 . 75.57(9) ?
    O5 Ce1 O7 . . 74.44(9) ?
    O1 Ce1 O7 . . 107.06(9) ?
    O4 Ce1 O6 . . 76.55(8) ?
    O3 Ce1 O6 . . 142.29(8) ?
    O2 Ce1 O6 2_667 . 125.00(8) ?
    O5 Ce1 O6 . . 50.21(8) ?
    O1 Ce1 O6 . . 121.56(9) ?
    O7 Ce1 O6 . . 68.14(9) ?
    O4 Ce1 N1 . . 84.39(9) ?
    O3 Ce1 N1 . . 76.65(9) ?
    O2 Ce1 N1 2_667 . 140.60(9) ?
    O5 Ce1 N1 . . 71.10(9) ?
    O1 Ce1 N1 . . 83.75(9) ?
    O7 Ce1 N1 . . 138.34(10) ?
    O6 Ce1 N1 . . 72.00(9) ?
    O4 Ce1 O2 . . 139.30(8) ?
    O3 Ce1 O2 . . 91.88(8) ?
    O2 Ce1 O2 2_667 . 70.94(9) ?
    O5 Ce1 O2 . . 87.74(8) ?
    O1 Ce1 O2 . . 49.17(8) ?
    O7 Ce1 O2 . . 67.05(8) ?
    O6 Ce1 O2 . . 124.89(8) ?
    N1 Ce1 O2 . . 132.72(8) ?
    O4 Ce1 C10 . . 101.21(10) ?
    O3 Ce1 C10 . . 146.18(10) ?
    O2 Ce1 C10 2_667 . 141.48(9) ?
    O5 Ce1 C10 . . 25.14(10) ?
    O1 Ce1 C10 . . 96.82(10) ?
    O7 Ce1 C10 . . 68.91(10) ?
    O6 Ce1 C10 . . 25.08(9) ?
    N1 Ce1 C10 . . 69.91(10) ?
    O2 Ce1 C10 . . 106.88(10) ?
    O4 Ce1 C1 . . 158.49(9) ?
    O3 Ce1 C1 . . 85.24(9) ?
    O2 Ce1 C1 2_667 . 91.70(9) ?
    O5 Ce1 C1 . . 75.70(9) ?
    O1 Ce1 C1 . . 24.32(9) ?
    O7 Ce1 C1 . . 85.50(9) ?
    O6 Ce1 C1 . . 123.78(9) ?
    N1 Ce1 C1 . . 107.48(9) ?
    O2 Ce1 C1 . . 25.24(8) ?
    C10 Ce1 C1 . . 99.75(10) ?
    C10 O6 Ce1 . . 92.2(2) ?
    C10 O5 Ce1 . . 96.0(2) ?
    C9 O3 Ce1 . . 148.6(2) ?
    C9 O4 Ce1 2_567 . 131.1(2) ?
    Ce1 O7 H7B . . 124(3) ?
    Ce1 O7 H7A . . 126(3) ?
    H7B O7 H7A . . 110(3) ?
    C1 O1 Ce1 . . 97.7(2) ?
    C1 O2 Ce1 . 2_667 139.2(2) ?
    C1 O2 Ce1 . . 90.97(19) ?
    Ce1 O2 Ce1 2_667 . 109.06(8) ?
    C5 N1 C4 . . 104.1(3) ?
    C5 N1 Ce1 . . 123.3(2) ?
    C4 N1 Ce1 . . 132.5(2) ?
    C5 N2 C6 . . 107.0(3) ?
    C5 N2 H2 . . 127(3) ?
    C6 N2 H2 . . 126(3) ?
    C3 C4 C6 . . 120.0(3) ?
    C3 C4 N1 . . 130.5(3) ?
    C6 C4 N1 . . 109.5(3) ?
    N1 C5 N2 . . 114.1(3) ?
    N1 C5 H5 . . 122.9 ?
    N2 C5 H5 . . 122.9 ?
    N2 C6 C7 . . 132.6(3) ?
    N2 C6 C4 . . 105.3(3) ?
    C7 C6 C4 . . 122.0(3) ?
    C8 C7 C6 . . 118.1(3) ?
    C8 C7 H7 . . 121.0 ?
    C6 C7 H7 . . 121.0 ?
    C4 C3 C2 . . 119.4(3) ?
    C4 C3 H3 . . 120.3 ?
    C2 C3 H3 . . 120.3 ?
    C3 C2 C8 . . 119.8(3) ?
    C3 C2 C1 . 2_666 115.2(3) ?
    C8 C2 C1 . 2_666 124.9(3) ?
    C7 C8 C2 . . 120.7(3) ?
    C7 C8 C9 . 2_566 113.4(3) ?
    C2 C8 C9 . 2_566 125.8(3) ?
    O6 C10 O5 . . 121.6(4) ?
    O6 C10 C11 . . 120.3(4) ?
    O5 C10 C11 . . 118.1(4) ?
    O6 C10 Ce1 . . 62.8(2) ?
    O5 C10 Ce1 . . 58.8(2) ?
    C11 C10 Ce1 . . 176.0(4) ?
    O1 C1 O2 . . 120.3(3) ?
    O1 C1 C2 . 2_666 118.3(3) ?
    O2 C1 C2 . 2_666 121.4(3) ?
    O1 C1 Ce1 . . 57.99(18) ?
    O2 C1 Ce1 . . 63.79(17) ?
    C2 C1 Ce1 2_666 . 164.7(2) ?
    O4 C9 O3 2_567 . 123.6(3) ?
    O4 C9 C8 2_567 2_566 119.0(3) ?
    O3 C9 C8 . 2_566 117.0(3) ?
    C10 C11 H11A . . 109.5 ?
    C10 C11 H11B . . 109.5 ?
    H11A C11 H11B . . 109.5 ?
    C10 C11 H11C . . 109.5 ?
    H11A C11 H11C . . 109.5 ?
    H11B C11 H11C . . 109.5 ?
loop_
    _geom_hbond_atom_site_label_D
    _geom_hbond_atom_site_label_H
    _geom_hbond_atom_site_label_A
    _geom_hbond_site_symmetry_A
    _geom_hbond_distance_DH
    _geom_hbond_distance_HA
    _geom_hbond_distance_DA
    _geom_hbond_angle_DHA
    _geom_hbond_publ_flag
    N2 H2 O5 1_455 0.86(3) 1.93(3) 2.716(4) 153(4) yes
    O7 H7A O3 2_667 0.84(4) 2.05(4) 2.850(4) 158(3) yes
    O7 H7B O6 2_657 0.83(3) 1.95(3) 2.777(4) 176(6) yes
_iucr_refine_instructions_details
;
TITL cjh10082208 in P1           New: P-1
CELL  0.71073    7.4577    9.0399    9.7920    86.895    86.510    84.707
ZERR 1           0.0015    0.0019    0.0020     0.002     0.002     0.002
LATT 1
SFAC C  H  Ce N  O
UNIT 22  1  2  4  14
OMIT -3 50.5
L.S. 66
ACTA
BOND $H
FMAP 2
PLAN 20
DFIX 0.85 0.02 H7B O7  H7A O7
DFIX 1.37 0.02 H7B H7A
DFIX 0.86 0.01 H2 N2
SIMU 0.5 0.5 3.8 $C
WGHT   0.021700   1.293800
FVAR 0.606790
TEMP     0
MOLE 1
Ce1    3   0.352532   0.355787   0.893484  11.000000   0.012610 =
           0.016700   0.010840  -0.001200   0.000200  -0.001510
O6     5   0.369163   0.066020   0.869282  11.000000   0.025280 =
           0.018920   0.027430   0.001380   0.003560  -0.001970
O5     5   0.519572   0.195542   0.711996  11.000000   0.016590 =
           0.023610   0.025730  -0.001930   0.005830   0.000670
O3     5   0.135399   0.587893   0.889331  11.000000   0.017210 =
           0.022890   0.018910  -0.000830  -0.006360   0.003050
O4     5   0.120150   0.277522   1.058171  11.000000   0.016280 =
           0.024940   0.013580  -0.006230   0.002850  -0.003170
O7     5   0.625779   0.219656   1.010716  11.000000   0.024350 =
           0.019890   0.040150   0.003810  -0.016470  -0.002340
O1     5   0.477535   0.529451   0.701730  11.000000   0.017480 =
           0.036790   0.017530   0.006160  -0.002740  -0.012100
O2     5   0.639900   0.516870   0.881920  11.000000   0.017790 =
           0.022320   0.011400   0.000740  -0.000370  -0.006580
N1     4   0.123977   0.302627   0.709486  11.000000   0.018260 =
           0.024720   0.012720   0.000970  -0.000340  -0.004500
N2     4  -0.134021   0.243612   0.634071  11.000000   0.015070 =
           0.030210   0.014640   0.001580   0.002440  -0.006590
C4     1   0.128580   0.323043   0.566328  11.000000   0.017370 =
           0.018660   0.008980  -0.000960   0.000410   0.000450
C5     1  -0.034347   0.255743   0.741775  11.000000   0.021850 =
           0.025370   0.008980   0.001270   0.002580  -0.002360
AFIX 43
H5     2  -0.074457   0.232788   0.831545  11.000000  -1.200000
AFIX 0
C6     1  -0.033095   0.286544   0.518824  11.000000   0.012390 =
           0.018520   0.015300   0.001460   0.004400  -0.001260
C7     1  -0.069444   0.302744   0.381164  11.000000   0.012550 =
           0.023850   0.016810  -0.001640  -0.000970  -0.004580
AFIX 43
H7     2  -0.180366   0.282342   0.351645  11.000000  -1.200000
AFIX 0
C3     1   0.261326   0.373637   0.474643  11.000000   0.011770 =
           0.019090   0.013730  -0.002740  -0.002210  -0.001400
AFIX 43
H3     2   0.369500   0.398318   0.505896  11.000000  -1.200000
AFIX 0
C2     1   0.230986   0.387111   0.335256  11.000000   0.012740 =
           0.012610   0.013390  -0.000810   0.000410   0.000380
C8     1   0.064467   0.350243   0.288897  11.000000   0.010650 =
           0.017180   0.013460  -0.000320  -0.000620   0.003680
C10    1   0.472024   0.072774   0.763168  11.000000   0.024850 =
           0.020530   0.024400  -0.001920   0.000690   0.001560
C1     1   0.619973   0.551459   0.754886  11.000000   0.013800 =
           0.010090   0.014480  -0.001300  -0.000960   0.001720
C9     1  -0.016577   0.650235   0.859529  11.000000   0.013610 =
           0.015770   0.012680   0.001940   0.000300  -0.005400
C11    1   0.545084  -0.066254   0.695364  11.000000   0.139200 =
           0.024550   0.078690  -0.014140   0.059610   0.006070
AFIX 137
H11A   2   0.639061  -0.116579   0.747811  11.000000  -1.500000
H11B   2   0.593008  -0.041263   0.604692  11.000000  -1.500000
H11C   2   0.450075  -0.130150   0.690069  11.000000  -1.500000
AFIX 0
H7B    2   0.628725   0.132565   1.042684  11.000000   0.037350
H7A    2   0.716754   0.258849   1.032456  11.000000   0.045400
H2     2  -0.239164   0.212206   0.635379  11.000000   0.044900
HKLF 4
END
HKLF 4
REM  cjh10082208 in P1           New: P-1
REM R1=  0.0228 for   2194 Fo > 4sig(Fo)  and  0.0243 for all   2321 data
REM    203 parameters refined using    130 restraints
;
data_global
_journal_date_recd_electronic     2012-03-20
_journal_date_accepted     2012-04-19
_journal_name_full     'Acta Crystallographica, Section E'
_journal_year     2012
_journal_volume     68
_journal_issue      5
_journal_page_first     m673
_journal_page_last     m673
_journal_paper_category     QM
_journal_paper_doi     10.1107/S1600536812017503
_journal_coeditor_code     LH5440
_publ_contact_author_name     'Yifan Luo'
_publ_contact_author_address
;
School of Chemistry and Environment
South China Normal University
Guangzhou 510006
People's Republic of China
;
_publ_contact_author_email     luoyf2010@yahoo.com.cn
_publ_contact_author_fax     '86 20 85213145'
_publ_contact_author_phone     '86 20 85212321'
_publ_section_title
;\
Poly[(acetato-\k^2^<i>O</i>,<i>O</i>')aqua(\m~4~-1<i>H</i>-benzimidazole-5,6-\
dicarboxylato-\k^6^<i>N</i>^3^:<i>O</i>^5^,<i>O</i>^5'^:<i>O</i>^5^,\
<i>O</i>^6^:<i>O</i>^6'^)cerium(III)]
;
loop_
    _publ_author_name
    _publ_author_footnote
    _publ_author_address
    'Chen, Jinhua' .
;
School of Chemistry and Environment
South China Normal University
Guangzhou 510006
People's Republic of China
;
    'Wang, Yuezhu' .
;
School of Chemistry and Environment
South China Normal University
Guangzhou 510006
People's Republic of China
;
    'Zheng, Chun' .
;
School of Chemistry and Environment
South China Normal University
Guangzhou 510006
People's Republic of China
;
    'Luo, Yifan' .
;
School of Chemistry and Environment
South China Normal University
Guangzhou 510006
People's Republic of China
;
