# Supplementary material for: Poly[(acetato-κ2 O,O′)aqua­(μ4-1H-benzimidazole-5,6-dicarboxyl­ato-κ6 N 3:O 5,O 5′:O 5,O 6:O 6′)cerium(III)]
Source: Acta Crystallogr Sect E Struct Rep Online. 2012 Apr 25;68(Pt 5):m673. doi: 10.1107/S1600536812017503 (PMC3344394; doi:10.1107/S1600536812017503)
Supplement: Supplementary file 2 [file e-68-0m673-Isup2.hkl]

# 
# h,k,l, Fc-squared, Fo-squared, sigma(Fo-squared) and status flag 
# 
data_I
_shelx_title ' cjh10082208 in P1           New: P-1' 
_shelx_refln_list_code          4 
_shelx_F_calc_maximum      162.32 
_exptl_crystal_F_000       389.00 
_reflns_d_resolution_high  0.8334 
 
loop_ 
 _symmetry_equiv_pos_as_xyz 
 'x, y, z' 
 '-x, -y, -z' 
 
_cell_length_a     7.4577 
_cell_length_b     9.0399 
_cell_length_c     9.7920 
_cell_angle_alpha  86.895 
_cell_angle_beta   86.510 
_cell_angle_gamma  84.707 
 
_shelx_F_squared_multiplier     1.000 
 
loop_ 
 _refln_index_h 
 _refln_index_k 
 _refln_index_l 
 _refln_F_squared_calc 
 _refln_F_squared_meas 
 _refln_F_squared_sigma 
 _refln_observed_status 
   1   0   0     3634.84     3902.88     49.19 o 
   2   0   0      610.58      712.75     11.93 o 
   3   0   0     5129.66     4814.46     65.83 o 
   4   0   0     8151.18     7912.73    107.43 o 
   5   0   0       37.67       48.13      6.86 o 
   6   0   0     2613.16     2426.67     79.69 o 
   7   0   0     3273.40     3332.59    105.46 o 
   8   0   0     1873.04     1857.35     80.07 o 
  -8   1   0     2808.46     2790.75     99.27 o 
  -7   1   0      678.40      654.90     41.42 o 
  -6   1   0        5.64       10.00      4.66 o 
  -5   1   0     3214.58     3242.71     57.84 o 
  -4   1   0     5806.46     5697.19     83.69 o 
  -3   1   0     1168.35     1221.10     38.49 o 
  -2   1   0     1566.54     1551.69     39.00 o 
  -1   1   0     6125.41     6843.77    117.66 o 
   1   1   0     6451.19     6937.06     84.76 o 
   2   1   0     8141.21     7902.76     80.40 o 
   3   1   0     4273.99     3958.74     45.83 o 
   4   1   0      192.01      202.23      7.54 o 
   5   1   0     3409.68     3310.70     58.91 o 
   6   1   0     2485.66     2387.51     79.66 o 
   7   1   0     1242.35     1271.40     60.97 o 
   8   1   0      241.32      210.81     30.12 o 
  -8   2   0     1012.47     1072.16     57.33 o 
  -7   2   0        3.68        3.67      8.01 o 
  -6   2   0     2046.74     2054.36     67.19 o 
  -5   2   0     4192.51     4186.61     71.07 o 
  -4   2   0      560.96      574.10     27.95 o 
  -3   2   0     1158.74     1083.24     34.93 o 
  -2   2   0     5045.92     5027.92     66.61 o 
  -1   2   0    26348.03    27093.21    314.94 o 
   0   2   0     3696.72     3773.31     75.23 o 
   1   2   0     1474.82     1442.90     23.90 o 
   2   2   0     7264.01     7253.03     93.86 o 
   3   2   0      124.79      147.58     11.46 o 
   4   2   0     4257.57     4340.49     93.05 o 
   5   2   0     2750.87     2632.89     54.56 o 
   6   2   0     1134.63     1130.03     33.24 o 
   7   2   0       17.92       17.12     15.18 o 
   8   2   0     1938.24     1896.57     82.40 o 
  -8   3   0        0.24       -0.71      8.31 o 
  -7   3   0      693.22      716.28     41.64 o 
  -6   3   0     3757.40     3852.56     86.22 o 
  -5   3   0      125.73      102.70     12.03 o 
  -4   3   0     1056.31     1038.90     25.46 o 
  -3   3   0     7772.52     8151.35    106.84 o 
  -2   3   0     8666.33     9522.67    161.65 o 
  -1   3   0     5970.07     6802.97    133.49 o 
   0   3   0    11554.26    11702.14    208.70 o 
   1   3   0     2121.82     1952.03     41.28 o 
   2   3   0     2292.50     2460.42     40.77 o 
   3   3   0     2110.07     2108.88     39.51 o 
   4   3   0     6254.07     6094.55     90.64 o 
   5   3   0      268.60      287.40     19.51 o 
   6   3   0      131.83      152.43     18.56 o 
   7   3   0     1673.74     1696.94     46.21 o 
   8   3   0      910.03      828.70     52.61 o 
  -7   4   0     1489.63     1389.58     60.16 o 
  -6   4   0      761.43      742.00     40.36 o 
  -5   4   0     1497.56     1570.40     30.71 o 
  -4   4   0     1372.37     1351.91     30.71 o 
  -3   4   0      502.00      476.37     15.40 o 
  -2   4   0       44.44       74.51     11.01 o 
  -1   4   0     8268.71     8288.35    161.17 o 
   0   4   0     2728.75     2445.63     63.47 o 
   1   4   0      400.20      547.29     28.27 o 
   2   4   0     3947.51     4094.43     71.00 o 
   3   4   0     9444.91     9424.44    126.56 o 
   4   4   0      791.12      773.24     24.19 o 
   5   4   0      803.18      792.01     26.56 o 
   6   4   0      586.74      575.78     24.43 o 
   7   4   0     1173.69     1130.09     92.42 o 
   8   4   0      117.66      104.13     22.68 o 
  -7   5   0      332.50      314.97     31.99 o 
  -6   5   0      580.97      603.87     38.51 o 
  -5   5   0     2085.92     2148.75     74.77 o 
  -4   5   0     1313.90     1349.22     46.99 o 
  -3   5   0      208.75      198.76     18.01 o 
  -2   5   0      549.49      527.09     27.92 o 
  -1   5   0     6439.71     6558.08    138.49 o 
   0   5   0        2.63        1.25      4.18 o 
   1   5   0     2149.39     1953.42     33.71 o 
   2   5   0     3710.99     3532.84    106.68 o 
   3   5   0      859.07      889.48     25.04 o 
   4   5   0     1626.55     1610.19     38.29 o 
   5   5   0     1407.94     1449.56     55.81 o 
   6   5   0     1211.47     1259.05     84.49 o 
   7   5   0       62.17       63.87     11.44 o 
   8   5   0      588.35      611.48     45.33 o 
  -6   6   0     2255.83     2078.18     79.17 o 
  -5   6   0      243.96      296.61     29.50 o 
  -4   6   0       13.71       16.27      8.23 o 
  -3   6   0     2079.65     2040.00     65.21 o 
  -2   6   0     2545.18     2373.00     70.56 o 
  -1   6   0      140.70      262.20     20.99 o 
   0   6   0      974.94     1048.61     43.81 o 
   1   6   0     3667.42     3550.98     94.27 o 
   2   6   0     1411.82     1328.71     52.34 o 
   3   6   0     1270.60     1284.69     32.14 o 
   4   6   0     2600.23     2572.90     53.06 o 
   5   6   0      230.75      228.22     16.24 o 
   6   6   0       43.80       26.17      7.30 o 
   7   6   0     2184.84     2110.96     55.69 o 
  -6   7   0      737.85      611.61     42.89 o 
  -5   7   0      475.15      543.06     39.00 o 
  -4   7   0     1325.70     1268.50     52.77 o 
  -3   7   0     1528.00     1458.10     55.87 o 
  -2   7   0      120.59       97.75     16.46 o 
  -1   7   0     4423.41     4411.26    110.70 o 
   0   7   0     5279.87     5314.95    128.30 o 
   1   7   0     2255.28     2107.76     71.89 o 
   2   7   0      108.57      126.18     20.48 o 
   3   7   0     5249.19     5656.59    142.72 o 
   4   7   0      879.84      928.78     48.48 o 
   5   7   0      123.56      150.00     23.11 o 
   6   7   0     1622.04     1677.12     49.39 o 
   7   7   0     2379.03     2287.85     59.77 o 
  -5   8   0     1145.41     1026.34     55.92 o 
  -3   8   0      125.47      107.36     18.93 o 
  -2   8   0      291.83      269.62     25.31 o 
  -1   8   0     1732.29     1756.75     64.67 o 
   0   8   0      455.02      503.62     33.54 o 
   1   8   0      723.35      777.61     43.75 o 
   2   8   0     3080.98     3025.49     97.78 o 
   3   8   0     2629.92     2531.70     90.88 o 
   4   8   0      180.55      179.74     27.24 o 
   5   8   0      701.88      659.87     45.44 o 
   6   8   0     1929.99     2151.52     86.61 o 
  -4   9   0       83.56       58.75     17.95 o 
  -3   9   0      698.82      676.66     39.84 o 
  -2   9   0     1564.02     1504.03     61.27 o 
  -1   9   0      774.32      693.44     40.63 o 
   0   9   0       41.07       54.29     14.94 o 
   1   9   0     2000.64     1904.93     76.48 o 
   2   9   0     1592.04     1597.51     71.38 o 
   3   9   0        0.40        3.67      8.72 o 
   4   9   0     1712.95     1716.17     79.36 o 
   5   9   0     1234.34     1286.40     69.31 o 
  -2  10   0      549.61      609.33     39.84 o 
  -1  10   0        1.18        4.16      8.04 o 
   0  10   0     1294.20     1267.27     60.84 o 
   1  10   0     1871.82     1999.07     82.48 o 
   2  10   0      146.33      161.79     28.49 o 
   3  10   0     1077.40     1068.09     62.71 o 
   4  10   0     1119.39     1133.05     67.55 o 
  -3 -10   1       30.65       40.58     15.29 o 
  -2 -10   1     1141.98     1140.98     63.58 o 
  -1 -10   1     1348.02     1407.75     68.55 o 
   0 -10   1      544.41      490.51     25.94 o 
   1 -10   1      323.90      348.86     23.41 o 
   2 -10   1     1651.57     1675.73     73.59 o 
  -5  -9   1     1781.43     1696.67     81.04 o 
  -4  -9   1       69.69       62.03     18.82 o 
  -3  -9   1      512.38      563.59     43.27 o 
  -2  -9   1     2001.70     2004.15     82.32 o 
  -1  -9   1     1218.94     1179.82     58.83 o 
   0  -9   1       29.21       20.59     18.02 o 
   1  -9   1     1153.34     1189.03     59.62 o 
   2  -9   1      490.61      451.75     23.53 o 
   3  -9   1        1.75        4.70      8.26 o 
   4  -9   1     1220.45     1118.39     60.08 o 
  -6  -8   1     1159.02     1228.90     63.74 o 
  -5  -8   1      246.73      278.01     32.65 o 
  -4  -8   1     1042.87     1092.58     57.74 o 
  -3  -8   1     1608.13     1527.19     68.31 o 
  -2  -8   1      420.47      417.91     33.81 o 
  -1  -8   1       31.42       40.47     13.31 o 
   0  -8   1     2021.38     2102.79     73.98 o 
   1  -8   1     2000.90     2089.56     71.21 o 
   2  -8   1       29.39       25.72      7.34 o 
   3  -8   1      756.25      730.49     43.94 o 
   4  -8   1     1856.87     1822.20     74.99 o 
   5  -8   1      106.48       68.14     18.06 o 
  -7  -7   1     1356.97     1411.84     76.10 o 
  -6  -7   1      260.73      235.19     18.97 o 
  -5  -7   1     1978.07     1874.16     73.66 o 
  -4  -7   1     2303.40     2256.73     80.61 o 
  -3  -7   1     1544.32     1533.33     63.09 o 
  -2  -7   1      286.48      309.57     29.17 o 
  -1  -7   1     2334.94     2280.01     75.78 o 
   0  -7   1     2306.57     2357.25     75.02 o 
   1  -7   1      183.86      195.25     20.80 o 
   2  -7   1     2121.81     2001.87     64.56 o 
   3  -7   1     2936.14     2929.30     94.88 o 
   4  -7   1      544.20      380.89     31.29 o 
   5  -7   1      495.00      521.09     38.78 o 
   6  -7   1     1311.39     1319.75     66.35 o 
  -7  -6   1       11.47       11.97      7.10 o 
  -6  -6   1      597.36      610.75     27.13 o 
  -5  -6   1     4045.66     4105.17    132.15 o 
  -4  -6   1      250.97      264.05     15.93 o 
  -3  -6   1       10.51        6.26      3.70 o 
  -2  -6   1     1728.21     1699.47     60.62 o 
  -1  -6   1      514.36      446.70     28.35 o 
   0  -6   1      222.32      240.88     21.59 o 
   1  -6   1     2754.95     2856.23     78.33 o 
   2  -6   1     3482.90     3412.05     86.64 o 
   3  -6   1      605.00      594.87     23.38 o 
   4  -6   1      955.70      841.30     44.41 o 
   5  -6   1     1748.10     1775.11     71.08 o 
   6  -6   1      437.15      415.25     37.26 o 
  -8  -5   1      251.93      243.41     21.46 o 
  -7  -5   1      436.53      472.93     24.83 o 
  -6  -5   1     2614.31     2580.25     58.75 o 
  -5  -5   1      618.72      588.64     23.81 o 
  -4  -5   1     1076.79     1100.04     31.02 o 
  -3  -5   1     2515.59     2529.30     59.53 o 
  -2  -5   1     2917.38     2828.12     48.95 o 
  -1  -5   1      107.88      103.41      6.93 o 
   0  -5   1     2882.67     2838.16     42.86 o 
   1  -5   1     5226.37     5263.75    114.32 o 
   2  -5   1     1410.80     1478.52     48.15 o 
   3  -5   1      427.93      445.36     22.26 o 
   4  -5   1     3772.96     3956.04    106.63 o 
   5  -5   1      650.91      647.81     38.70 o 
   6  -5   1       91.53       91.42     19.26 o 
   7  -5   1     1312.44     1339.33     64.26 o 
  -8  -4   1      806.72      805.90     34.38 o 
  -7  -4   1     1640.71     1584.50     46.33 o 
  -6  -4   1     2716.86     2703.05     59.47 o 
  -5  -4   1      888.53      891.15     29.14 o 
  -4  -4   1     4384.55     4443.74     73.95 o 
  -3  -4   1     3062.36     3074.79     53.82 o 
  -2  -4   1        1.06       22.15      3.75 o 
  -1  -4   1     2507.54     2456.09     53.03 o 
   0  -4   1     7277.16     7147.02    140.51 o 
   1  -4   1     1381.22     1405.41     24.63 o 
   2  -4   1      809.63      832.39     19.42 o 
   3  -4   1     3632.65     3579.03     51.21 o 
   4  -4   1     3627.84     3587.60     49.68 o 
   5  -4   1      160.75      191.18     14.23 o 
   6  -4   1     1738.03     1686.16     64.91 o 
   7  -4   1     1117.07     1230.77     57.82 o 
  -8  -3   1     2906.95     2854.23     88.04 o 
  -7  -3   1      406.76      430.13     23.10 o 
  -6  -3   1      208.40      214.39     16.34 o 
  -5  -3   1     5530.17     5433.06     88.84 o 
  -4  -3   1     2459.04     2420.66     48.48 o 
  -3  -3   1      428.53      568.25     61.25 o 
  -2  -3   1    15208.74    15582.77    154.11 o 
  -1  -3   1     6582.09     6680.07     86.80 o 
   0  -3   1     3873.33     3999.13     54.04 o 
   1  -3   1     1887.53     1914.36     44.12 o 
   2  -3   1    11358.09    11748.31    162.93 o 
   3  -3   1     1978.92     2064.80     34.53 o 
   4  -3   1      146.94      140.32      7.76 o 
   5  -3   1     5064.09     5155.83    103.17 o 
   6  -3   1     3948.45     3858.46     73.43 o 
   7  -3   1       90.14       88.99     12.60 o 
   8  -3   1      600.67      631.57     42.97 o 
  -8  -2   1      981.00      914.14     55.76 o 
  -7  -2   1       48.82       55.08     13.13 o 
  -6  -2   1     4950.15     4804.61     84.52 o 
  -5  -2   1     4225.02     4115.74     71.69 o 
  -4  -2   1       59.88       55.72      7.46 o 
  -3  -2   1     4036.15     4008.13    108.64 o 
  -2  -2   1    15130.91    14925.34    302.98 o 
  -1  -2   1     2350.10     2373.53     33.64 o 
   0  -2   1       48.96       39.37      2.81 o 
   1  -2   1     3003.61     2807.77     40.33 o 
   2  -2   1     5916.75     5964.60     64.74 o 
   3  -2   1       55.16       65.52      4.77 o 
   4  -2   1     6313.07     6506.61    114.26 o 
   5  -2   1     4448.19     4585.52     77.27 o 
   6  -2   1      872.81      862.60     29.18 o 
   7  -2   1      293.40      272.17     28.65 o 
   8  -2   1     1401.44     1381.94     66.32 o 
  -8  -1   1      211.28      233.90     31.64 o 
  -7  -1   1     1291.44     1466.71     66.16 o 
  -6  -1   1     7110.61     6797.25    160.11 o 
  -5  -1   1      281.13      297.74     16.24 o 
  -4  -1   1     2139.33     2179.78     37.69 o 
  -3  -1   1     6539.94     6284.31    120.73 o 
  -2  -1   1     1336.04     1399.92     75.76 o 
  -1  -1   1     1404.67     1503.13     23.49 o 
   0  -1   1    10433.46    10535.86    102.13 o 
   1  -1   1     7794.61     7951.48     83.41 o 
   2  -1   1      238.67      289.94     10.31 o 
   3  -1   1     1636.77     1468.31     30.03 o 
   4  -1   1     8926.09     9488.53    129.06 o 
   5  -1   1      120.79      126.91     10.93 o 
   6  -1   1      900.74      827.96     32.74 o 
   7  -1   1     2089.49     1983.48     75.86 o 
   8  -1   1     1026.70     1149.24     60.76 o 
  -8   0   1     2384.92     2339.00     91.47 o 
  -7   0   1     2182.29     2375.58     86.31 o 
  -6   0   1     1064.14     1015.56     48.62 o 
  -5   0   1     4143.62     4197.04    160.36 o 
  -4   0   1     9831.03     9203.66    181.97 o 
  -3   0   1     4228.84     4313.05     94.00 o 
  -2   0   1      496.58      606.83     22.57 o 
   0   0   1     6932.24     6476.16     78.68 o 
   1   0   1     1279.13     1246.34     21.52 o 
   2   0   1     5864.21     5837.01     68.23 o 
   3   0   1    10896.38    10802.47    117.30 o 
   4   0   1     4586.09     4800.20    117.75 o 
   5   0   1     1364.37     1400.09     50.80 o 
   6   0   1     2607.98     2626.08     84.52 o 
   7   0   1     1272.90     1312.25     61.54 o 
   8   0   1       51.96       68.39     18.58 o 
  -8   1   1     1056.96     1075.36     58.83 o 
  -7   1   1      475.72      415.54     33.24 o 
  -6   1   1      557.09      510.01     33.90 o 
  -5   1   1     4177.63     4294.86    107.20 o 
  -4   1   1     1880.12     1724.62     54.13 o 
  -3   1   1      989.21      942.80     33.27 o 
  -2   1   1     1684.32     1638.58     41.26 o 
  -1   1   1     2033.18     2005.23     41.17 o 
   0   1   1      268.95      307.82      7.54 o 
   1   1   1     4771.10     4886.69     71.81 o 
   2   1   1     2448.85     2328.48     35.41 o 
   3   1   1     3026.73     3157.92     62.24 o 
   4   1   1     1004.66     1011.69     18.79 o 
   5   1   1     2687.06     2573.80     37.79 o 
   6   1   1      317.58      379.18     29.60 o 
   7   1   1      461.49      497.87     37.83 o 
   8   1   1     1948.41     1935.43     83.00 o 
  -8   2   1      161.03      118.77     22.87 o 
  -7   2   1       47.24       49.13     14.53 o 
  -6   2   1     2557.57     2579.82     54.18 o 
  -5   2   1      434.91      382.19     26.05 o 
  -4   2   1      687.85      732.36     32.43 o 
  -3   2   1     8058.40     7979.59    151.63 o 
  -2   2   1     7091.26     7676.17    138.38 o 
  -1   2   1     1102.28     1324.34     22.13 o 
   0   2   1       54.69       38.84      4.51 o 
   1   2   1     7928.55     7853.70    126.36 o 
   2   2   1      187.35      194.03      9.91 o 
   3   2   1      647.85      526.59     17.68 o 
   4   2   1     6217.19     6345.66     71.75 o 
   5   2   1      991.45      932.10     27.00 o 
   6   2   1       53.04       54.39      8.36 o 
   7   2   1     2881.78     2985.97    100.27 o 
   8   2   1     1336.02     1462.17     71.81 o 
  -8   3   1      298.88      356.25     34.87 o 
  -7   3   1     1589.53     1675.54     66.87 o 
  -6   3   1     2026.37     2081.45     48.86 o 
  -5   3   1      663.89      679.70     34.00 o 
  -4   3   1     3326.01     3271.07     80.23 o 
  -3   3   1     2760.72     2899.00     47.79 o 
  -2   3   1     1246.68     1345.78     25.68 o 
  -1   3   1    11012.45    11534.82    140.05 o 
   0   3   1      373.71      301.83     14.10 o 
   1   3   1      470.98      444.25     13.99 o 
   2   3   1      130.30       93.95      8.11 o 
   3   3   1     7785.40     7889.44    217.90 o 
   4   3   1     1818.03     1735.42     97.82 o 
   5   3   1      384.47      355.07     16.70 o 
   6   3   1     1534.69     1536.82     40.08 o 
   7   3   1     2443.11     2477.65     89.17 o 
   8   3   1        4.03        4.78      7.93 o 
  -7   4   1      436.09      386.29     30.50 o 
  -5   4   1     3844.39     4064.67     69.47 o 
  -4   4   1     1431.68     1564.22     34.73 o 
  -3   4   1      447.99      395.06     14.23 o 
  -2   4   1     6354.16     6555.25     87.61 o 
  -1   4   1     5654.02     5606.48     74.26 o 
   0   4   1       52.09       43.77      3.99 o 
   1   4   1     6463.42     6323.67     85.14 o 
   2   4   1     2815.56     2748.54     62.14 o 
   3   4   1     4275.75     4464.87     69.65 o 
   4   4   1     1651.09     1721.21     38.40 o 
   5   4   1     5027.73     5060.78     83.71 o 
   6   4   1     3500.59     3415.63     67.41 o 
   7   4   1       65.52       88.87     12.42 o 
   8   4   1     1214.08     1306.03     68.23 o 
  -7   5   1      108.48       90.66     19.53 o 
  -5   5   1     2681.43     2709.62     77.54 o 
  -4   5   1       18.38       14.34      7.55 o 
  -3   5   1     1189.55     1270.02     46.06 o 
  -2   5   1     7746.65     7528.82    154.46 o 
  -1   5   1      352.96      401.61     24.91 o 
   0   5   1      638.56      597.35     30.69 o 
   1   5   1     7029.27     6792.01     91.84 o 
   2   5   1     2214.02     2033.88     38.69 o 
   3   5   1       49.54       48.25      7.03 o 
   4   5   1     3542.87     3512.78     63.22 o 
   5   5   1     3015.89     2976.23     59.61 o 
   6   5   1      460.46      503.38     23.76 o 
   7   5   1     1153.27     1156.07     63.81 o 
   8   5   1     1455.10     1473.47     71.43 o 
  -5   6   1       46.70       32.37     11.38 o 
  -4   6   1     1262.38     1245.90     50.41 o 
  -3   6   1     3285.76     3272.13     89.63 o 
  -2   6   1      725.93      748.55     37.59 o 
  -1   6   1     3905.15     3949.33    100.87 o 
   0   6   1     4201.09     4112.64    103.70 o 
   1   6   1     3252.98     3188.75     88.60 o 
   2   6   1      126.60      146.74     19.20 o 
   3   6   1     3590.02     3506.98     80.27 o 
   4   6   1     1777.53     1808.84     42.35 o 
   5   6   1      410.12      416.32     26.44 o 
   6   6   1     1387.90     1401.88     41.27 o 
   7   6   1     3063.38     3022.75     68.46 o 
  -6   7   1        4.69       -4.10      8.09 o 
  -4   7   1     2168.60     2091.90     73.71 o 
  -3   7   1     2613.01     2462.06     79.96 o 
  -2   7   1     2860.95     2837.49     85.58 o 
  -1   7   1     3648.49     3599.78     98.89 o 
   0   7   1     2707.48     2523.55     78.25 o 
   1   7   1        0.32       12.19      7.71 o 
   2   7   1     2723.86     2531.07     82.40 o 
   3   7   1     4986.10     4865.84    128.25 o 
   4   7   1      352.35      313.83     30.04 o 
   5   7   1      197.36      208.80     26.13 o 
   6   7   1     3170.66     3101.37     67.79 o 
   7   7   1     1071.90     1134.16     68.71 o 
  -4   8   1      183.23      210.62     26.34 o 
  -3   8   1       12.99       20.78     11.05 o 
  -2   8   1     4724.34     4443.01    118.74 o 
  -1   8   1      676.81      670.85     38.21 o 
   0   8   1        0.33       10.10      7.93 o 
   1   8   1     1135.11     1081.99     51.69 o 
   2   8   1     2046.89     2062.62     77.35 o 
   3   8   1      159.09      154.29     24.66 o 
   4   8   1      329.05      401.75     36.50 o 
   5   8   1     1707.30     1859.90     77.73 o 
   6   8   1      664.46      624.70     44.68 o 
  -3   9   1     2730.26     2425.99     85.09 o 
  -2   9   1     1331.36     1162.14     54.29 o 
  -1   9   1       37.61       47.86     13.82 o 
   0   9   1      805.40      798.69     44.87 o 
   1   9   1     1416.66     1384.33     62.22 o 
   2   9   1       81.92       56.55     16.57 o 
   3   9   1      548.20      549.06     42.56 o 
   4   9   1     1106.42     1123.06     62.49 o 
   5   9   1     1703.90     1681.14     79.20 o 
  -2  10   1      150.44      107.69     20.97 o 
  -1  10   1      434.61      456.26     35.25 o 
   0  10   1     1334.83     1253.07     60.10 o 
   1  10   1      382.08      384.07     36.15 o 
   2  10   1      520.09      617.69     45.25 o 
   3  10   1      614.83      692.47     50.33 o 
   4  10   1      584.82      594.83     49.00 o 
  -3 -10   2      629.12      487.63     46.58 o 
  -2 -10   2     1228.46     1136.66     64.72 o 
  -1 -10   2     1111.98     1199.00     63.42 o 
   0 -10   2      297.96      285.11     22.62 o 
   1 -10   2     1204.07     1260.61     43.28 o 
   2 -10   2     1352.93     1331.94     66.05 o 
  -5  -9   2      492.12      452.05     44.51 o 
  -4  -9   2      180.33      206.22     32.43 o 
  -3  -9   2     1448.56     1486.62     72.52 o 
  -2  -9   2      825.75      839.64     52.07 o 
  -1  -9   2        0.73        2.93      8.72 o 
   0  -9   2     1329.16     1392.29     43.38 o 
   1  -9   2     1161.11     1125.48     40.56 o 
   2  -9   2       64.68       58.77     16.81 o 
   3  -9   2      280.33      260.35     32.13 o 
   4  -9   2     1254.43     1185.33     64.04 o 
  -6  -8   2      264.64      284.88     34.79 o 
  -5  -8   2       77.55      109.89     23.33 o 
  -4  -8   2     2469.27     2480.58     92.23 o 
  -3  -8   2      435.14      433.74     35.80 o 
  -2  -8   2        5.07       -4.45      6.41 o 
  -1  -8   2     3273.81     3112.73     73.47 o 
   0  -8   2     2817.75     2764.50    112.67 o 
   1  -8   2      366.46      351.92     20.32 o 
   2  -8   2      350.92      369.92     21.10 o 
   3  -8   2     1271.12     1244.65     60.43 o 
   4  -8   2      586.38      606.91     43.29 o 
   5  -8   2      299.39      205.49     30.91 o 
  -6  -7   2      520.22      509.35     25.84 o 
  -5  -7   2     2017.68     2004.64     77.27 o 
  -4  -7   2     3140.51     3236.71    101.03 o 
  -3  -7   2       53.81       74.58     17.08 o 
  -2  -7   2     1183.21     1147.55     52.53 o 
  -1  -7   2     3533.62     3597.76     92.11 o 
   0  -7   2       97.75      103.58     35.46 o 
   1  -7   2     1569.36     1553.87     65.36 o 
   2  -7   2     3417.91     3310.73     69.22 o 
   3  -7   2     1545.17     1398.92     61.16 o 
   4  -7   2       31.44       28.84     12.55 o 
   5  -7   2     1126.46     1117.71     59.62 o 
   6  -7   2     1092.78      980.14     58.56 o 
  -7  -6   2      303.70      271.72     21.68 o 
  -6  -6   2     1716.76     1805.29     49.66 o 
  -5  -6   2      854.19      827.82     30.10 o 
  -4  -6   2      118.18      115.06     12.05 o 
  -3  -6   2     1319.66     1238.60     32.76 o 
  -2  -6   2     4635.10     4708.19     78.83 o 
  -1  -6   2        7.37        6.57      3.91 o 
   0  -6   2     2001.47     1997.77     44.24 o 
   1  -6   2     1854.64     1840.12     42.41 o 
   2  -6   2      886.17      925.29     28.68 o 
   3  -6   2      834.82      796.49     42.59 o 
   4  -6   2     3360.12     3113.65     98.18 o 
   5  -6   2      829.50      804.96     47.48 o 
   6  -6   2       71.90       52.96     16.19 o 
  -7  -5   2     1737.73     1775.45     51.14 o 
  -6  -5   2     1538.44     1491.43     53.99 o 
  -5  -5   2       13.51       19.90      6.45 o 
  -4  -5   2     4399.39     4247.31     74.38 o 
  -3  -5   2     2150.69     2047.24     43.16 o 
  -2  -5   2     4230.35     4615.19     99.10 o 
  -1  -5   2     2858.93     2910.83     40.06 o 
   0  -5   2     5821.36     5706.80     66.90 o 
   1  -5   2      772.99      729.67     39.98 o 
   2  -5   2        2.33        4.79      3.69 o 
   3  -5   2     3950.08     3887.92    164.28 o 
   4  -5   2     2966.11     2873.45     88.62 o 
   5  -5   2       19.93       16.57     10.13 o 
   6  -5   2      447.22      491.81     37.32 o 
   7  -5   2     1378.99     1387.81     68.20 o 
  -8  -4   2     2446.09     2397.04     63.83 o 
  -7  -4   2     2462.49     2459.20     60.97 o 
  -6  -4   2       33.17       60.42     25.56 o 
  -5  -4   2      914.12      959.98     49.61 o 
  -4  -4   2     3701.43     3648.67     65.85 o 
  -3  -4   2      273.33      241.34     12.81 o 
  -2  -4   2     1888.42     1927.13     28.94 o 
  -1  -4   2    11810.21    12400.09    127.52 o 
   0  -4   2     4636.00     4701.12     55.43 o 
   1  -4   2       74.51       62.55      5.19 o 
   2  -4   2     3941.81     3976.14     50.48 o 
   3  -4   2     4164.55     4349.88     55.80 o 
   4  -4   2      109.80      130.76     11.47 o 
   5  -4   2      779.77      809.70     48.28 o 
   6  -4   2     1982.66     1863.32     71.40 o 
   7  -4   2      274.82      253.56     30.09 o 
  -8  -3   2     1100.57     1145.46     43.86 o 
  -7  -3   2       11.31        8.45      5.93 o 
  -6  -3   2     2365.43     2291.46     54.20 o 
  -5  -3   2     3375.69     3243.53     63.47 o 
  -4  -3   2      257.95      250.27     13.97 o 
  -3  -3   2      824.26      742.85     22.38 o 
  -2  -3   2    14847.05    15090.95    198.31 o 
  -1  -3   2     3340.61     3375.82     41.14 o 
   0  -3   2     1089.32     1191.16     19.28 o 
   1  -3   2     6093.48     6270.54     76.27 o 
   2  -3   2     9272.52     9178.05     97.75 o 
   3  -3   2       48.58       77.63      6.02 o 
   4  -3   2     3268.34     3339.10     76.45 o 
   5  -3   2     4302.42     4414.65    116.85 o 
   6  -3   2     1646.08     1668.10     44.78 o 
   7  -3   2      391.05      377.32     22.36 o 
   8  -3   2     1530.86     1599.49     70.15 o 
  -8  -2   2      251.08      256.20     33.73 o 
  -7  -2   2     1781.93     1776.77     74.55 o 
  -6  -2   2     1686.04     1653.62     58.83 o 
  -5  -2   2      965.29      908.92     29.17 o 
  -4  -2   2      316.30      297.87     14.73 o 
  -3  -2   2     4129.13     3852.79     93.97 o 
  -2  -2   2    10736.96    11081.05    169.72 o 
  -1  -2   2        2.88        3.17      1.64 o 
   0  -2   2     1397.73     1325.24     19.40 o 
   1  -2   2     4612.21     4568.44     51.14 o 
   2  -2   2     1403.19     1528.31     22.77 o 
   3  -2   2     3544.46     3637.44     45.22 o 
   4  -2   2     1249.37     1136.24     30.49 o 
   5  -2   2      803.09      813.07     27.16 o 
   6  -2   2      228.07      256.28     44.11 o 
   7  -2   2     3067.12     3110.67     67.39 o 
   8  -2   2      457.16      464.35     38.08 o 
  -8  -1   2      297.00      325.94     36.56 o 
  -7  -1   2     2945.49     3038.63    101.47 o 
  -6  -1   2       51.70       50.60     13.96 o 
  -5  -1   2      976.94     1025.07     30.21 o 
  -4  -1   2     3095.77     2713.45     59.05 o 
  -3  -1   2     6509.22     6755.69     94.95 o 
  -2  -1   2      120.10      160.53      9.17 o 
  -1  -1   2    11498.54    11184.32    111.02 o 
   0  -1   2     4402.99     4332.01     46.88 o 
   1  -1   2     2654.74     2786.32     38.33 o 
   2  -1   2     2572.96     2453.73     58.00 o 
   3  -1   2     6949.56     6895.97    135.39 o 
   4  -1   2      375.84      334.59     15.17 o 
   5  -1   2      351.05      334.35     22.42 o 
   6  -1   2     2667.40     2552.00     55.52 o 
   7  -1   2     2691.18     2794.90     95.09 o 
   8  -1   2       35.94       44.08     15.92 o 
  -8   0   2     1785.37     1762.64     79.06 o 
  -7   0   2       94.65      136.61     23.25 o 
  -6   0   2     1047.42     1077.89     51.39 o 
  -5   0   2     5073.97     5099.00    124.34 o 
  -4   0   2     3876.59     4074.37     99.27 o 
  -3   0   2      409.61      482.06     24.28 o 
  -2   0   2     2011.27     1903.63     48.78 o 
  -1   0   2     5978.38     5934.27    110.24 o 
   0   0   2      106.05      118.80      7.33 o 
   1   0   2    11777.66    11790.93    145.60 o 
   2   0   2    20051.99    18413.90    654.39 o 
   3   0   2     3662.87     3617.59     51.40 o 
   4   0   2       58.46       78.65      9.03 o 
   5   0   2     3150.88     3064.75     57.77 o 
   6   0   2     1689.71     1768.51     43.13 o 
   7   0   2       18.52       54.08     15.51 o 
   8   0   2      824.32      841.44     53.99 o 
  -8   1   2      724.33      708.82     47.91 o 
  -7   1   2     1804.37     1918.65     76.32 o 
  -6   1   2      752.05      823.05     43.97 o 
  -5   1   2      762.93      767.40     38.65 o 
  -4   1   2       25.13       32.08      9.15 o 
  -3   1   2     4250.30     4272.21     94.57 o 
  -1   1   2      194.40      227.95     12.25 o 
   1   1   2    10109.71    10117.08    237.38 o 
   2   1   2       17.47       15.99      4.13 o 
   3   1   2     6248.71     6708.84     94.33 o 
   4   1   2     2790.77     2539.30     35.73 o 
   5   1   2     3175.27     3140.87     44.53 o 
   6   1   2       24.25       46.31     13.80 o 
   7   1   2     3248.97     3218.54    106.87 o 
   8   1   2      780.34      846.35     54.62 o 
  -8   2   2      262.93      303.21     33.68 o 
  -7   2   2     4105.89     4345.54    123.12 o 
  -6   2   2      510.05      456.88     31.91 o 
  -5   2   2       13.53       50.76     12.03 o 
  -4   2   2     2613.81     2606.47     71.08 o 
  -3   2   2     5611.44     5695.38    116.57 o 
  -2   2   2      438.45      397.05     18.17 o 
  -1   2   2     5632.33     5959.23    108.99 o 
   0   2   2    10645.20    10640.73    130.36 o 
   1   2   2     9501.94     9717.26    183.51 o 
   2   2   2     1298.06     1401.38     46.63 o 
   3   2   2     5640.99     5583.00     79.56 o 
   4   2   2     2361.02     2163.51     32.18 o 
   5   2   2       52.63       53.41      9.36 o 
   6   2   2     1825.11     1884.51     72.49 o 
   7   2   2     2916.67     2920.57    101.17 o 
   8   2   2      213.46      227.95     32.86 o 
  -8   3   2     3017.24     2968.29    102.34 o 
  -7   3   2     1292.42     1336.59     60.24 o 
  -6   3   2       27.41       15.05      9.18 o 
  -5   3   2     1605.10     1588.47     56.14 o 
  -4   3   2     2339.58     2369.85     65.65 o 
  -3   3   2        1.91        3.77      4.11 o 
  -2   3   2     5227.45     5743.52     79.74 o 
  -1   3   2    14320.97    14904.17    250.60 o 
   0   3   2     9514.07     9885.12    253.74 o 
   1   3   2       32.65       29.89      7.37 o 
   2   3   2     7680.93     7402.43    100.59 o 
   3   3   2     2609.34     2374.60     79.35 o 
   4   3   2        2.07        3.22      3.10 o 
   5   3   2     3034.80     3002.46     61.12 o 
   6   3   2     3904.51     3868.16     71.21 o 
   7   3   2      368.49      363.34     34.98 o 
   8   3   2      209.26      199.08     30.93 o 
  -5   4   2     4028.28     4059.42     70.95 o 
  -4   4   2       58.87       53.46      7.69 o 
  -3   4   2     2034.77     2135.03     40.87 o 
  -2   4   2     5816.34     5725.77     80.27 o 
  -1   4   2     3415.76     3502.27     52.46 o 
   0   4   2     1582.25     1685.49     31.36 o 
   1   4   2    10997.54    11389.12    199.60 o 
   2   4   2     5652.23     5770.16     84.17 o 
   3   4   2       29.74       54.87      7.48 o 
   4   4   2     4888.56     4884.63     78.41 o 
   5   4   2     6401.55     6386.68     99.95 o 
   6   4   2     1258.49     1292.23     36.85 o 
   7   4   2      286.47      314.65     32.59 o 
   8   4   2     1555.59     1601.72     76.13 o 
  -6   5   2     1192.99     1331.24     53.83 o 
  -5   5   2      799.56      871.26     41.66 o 
  -4   5   2     1595.78     1684.04     58.53 o 
  -3   5   2     3961.48     4168.59    102.80 o 
  -2   5   2     2502.42     2525.23     71.24 o 
  -1   5   2      961.95      971.80     39.76 o 
   0   5   2     4076.79     4002.58     59.56 o 
   1   5   2     4833.18     4818.49    135.02 o 
   2   5   2        7.31        6.87      3.49 o 
   3   5   2     1038.35     1041.24     28.33 o 
   4   5   2     3559.70     3579.00     64.81 o 
   5   5   2      905.04      941.19     48.00 o 
   6   5   2      487.13      494.32     22.80 o 
   7   5   2     1107.75     1076.21     56.63 o 
   8   5   2      897.83      954.99     56.93 o 
  -5   6   2      573.12      632.33     38.19 o 
  -4   6   2     2959.46     3114.87     91.34 o 
  -3   6   2     2062.54     2090.05     69.26 o 
  -2   6   2       28.91       26.62      9.53 o 
  -1   6   2     1958.86     1940.27     65.62 o 
   0   6   2     4205.90     4235.65    107.69 o 
   1   6   2      887.92      869.30     40.69 o 
   2   6   2     3206.37     3334.54     92.40 o 
   3   6   2     3437.12     3479.87     66.42 o 
   4   6   2     1311.95     1342.58     36.10 o 
   5   6   2       68.52       80.67     10.76 o 
   6   6   2     1796.97     1808.53     47.60 o 
   7   6   2      816.15      811.32     47.75 o 
  -5   7   2     2325.46     2343.51     82.29 o 
  -4   7   2      848.78      814.52     44.43 o 
  -3   7   2        0.85       10.02      7.93 o 
  -2   7   2     1024.71     1028.32     49.19 o 
  -1   7   2     3469.40     3300.70     95.74 o 
   0   7   2        1.69        3.48      6.17 o 
   1   7   2     1291.12     1295.11     53.83 o 
   2   7   2     5752.46     5629.19    138.70 o 
   3   7   2     1794.44     1715.00     67.46 o 
   4   7   2       82.63       88.24     18.50 o 
   5   7   2     1052.68     1010.42     51.06 o 
   6   7   2      598.53      627.07     27.70 o 
   7   7   2        0.83       -2.60      5.96 o 
  -4   8   2      122.21       96.25     20.32 o 
  -3   8   2      926.78      894.86     49.27 o 
  -2   8   2      751.59      687.25     41.91 o 
  -1   8   2      514.54      474.16     33.92 o 
   0   8   2      656.25      675.65     39.22 o 
   1   8   2     1264.91     1231.21     55.49 o 
   2   8   2      101.79      113.85     20.80 o 
   3   8   2      454.91      433.44     34.90 o 
   4   8   2     2056.24     2095.65     82.35 o 
   5   8   2      564.74      652.49     44.51 o 
   6   8   2       67.79       36.99     14.42 o 
  -4   9   2     1041.66      977.15     55.13 o 
  -3   9   2      552.83      649.66     43.46 o 
  -2   9   2      134.82      125.42     21.56 o 
  -1   9   2      721.88      619.13     39.73 o 
   0   9   2     1671.72     1652.70     67.06 o 
   1   9   2     1248.62     1231.48     57.90 o 
   2   9   2      268.61      259.84     30.12 o 
   3   9   2      906.36      934.65     54.65 o 
   4   9   2      824.42      805.34     52.17 o 
   5   9   2       77.25       92.67     22.95 o 
  -2  10   2      252.69      309.32     32.67 o 
  -1  10   2     1640.68     1581.08     68.50 o 
   0  10   2      454.26      438.87     35.58 o 
   1  10   2       65.41       79.69     18.55 o 
   2  10   2     1599.50     1611.17     73.28 o 
   3  10   2      584.10      622.12     46.42 o 
   4  10   2       13.14        7.14     12.36 o 
  -2 -10   3      972.93      994.56     60.95 o 
  -1 -10   3       22.99       32.13     14.45 o 
   0 -10   3      627.11      595.34     43.43 o 
   1 -10   3     1584.02     1650.53     75.04 o 
  -4  -9   3      878.53      939.51     58.61 o 
  -3  -9   3      483.89      513.65     44.92 o 
  -2  -9   3       22.86       17.46     12.28 o 
  -1  -9   3      643.76      656.21     44.57 o 
   0  -9   3     1791.85     1704.96     50.02 o 
   1  -9   3      353.91      351.38     23.80 o 
   2  -9   3      125.17      108.42     22.27 o 
   3  -9   3      279.82      335.02     37.86 o 
  -5  -8   3      875.39      881.01     54.02 o 
  -4  -8   3     2333.85     2164.36     85.61 o 
  -3  -8   3        0.78       -2.15      7.17 o 
  -2  -8   3      746.39      794.18     47.12 o 
  -1  -8   3     1518.48     1568.97     65.97 o 
   0  -8   3     1067.30     1081.30     76.43 o 
   1  -8   3      805.58      816.48     31.52 o 
   2  -8   3     1894.43     1882.72     75.86 o 
   3  -8   3      774.59      739.83     48.05 o 
   4  -8   3      108.42       81.86     20.26 o 
  -6  -7   3     1326.36     1377.05     54.31 o 
  -5  -7   3     1469.33     1521.22     67.93 o 
  -4  -7   3       26.26       21.89     10.48 o 
  -3  -7   3     1759.16     1716.52     68.12 o 
  -2  -7   3     3273.45     3257.76     97.88 o 
  -1  -7   3      961.12      935.10     63.05 o 
   0  -7   3      149.48      154.96     14.48 o 
   1  -7   3     2648.89     2580.41     60.34 o 
   2  -7   3     1101.95     1069.61     52.55 o 
   3  -7   3        1.15        2.42      7.50 o 
   4  -7   3     1154.61     1038.29     57.23 o 
   5  -7   3     1210.56     1183.60     64.15 o 
  -7  -6   3      894.88      952.58     38.24 o 
  -6  -6   3      853.10      903.25     28.14 o 
  -5  -6   3        0.72        1.19      4.41 o 
  -4  -6   3     2680.87     2639.48     56.60 o 
  -3  -6   3     3224.39     3166.02     60.66 o 
  -2  -6   3      836.50      894.59     42.91 o 
  -1  -6   3      226.01      234.84     15.10 o 
   0  -6   3     3576.03     3643.36     66.80 o 
   1  -6   3      593.57      598.85     23.32 o 
   2  -6   3      321.33      330.90     17.12 o 
   3  -6   3     2732.82     2669.97     88.79 o 
   4  -6   3     2799.54     2788.28     94.81 o 
   5  -6   3       98.36      136.37     24.44 o 
   6  -6   3      605.90      537.19     43.43 o 
  -7  -5   3     2250.50     2304.40     61.09 o 
  -6  -5   3      500.24      550.62     26.30 o 
  -5  -5   3     1389.29     1309.94     39.12 o 
  -4  -5   3     3025.80     3024.95     60.60 o 
  -3  -5   3     1610.90     1649.89     38.88 o 
  -2  -5   3      195.49      237.33     10.22 o 
  -1  -5   3     3824.87     3934.18     52.12 o 
   0  -5   3     3919.17     4192.79     79.09 o 
   1  -5   3        0.03        3.89      2.64 o 
   2  -5   3     1435.69     1476.74     48.30 o 
   3  -5   3     4232.08     4321.01    114.99 o 
   4  -5   3      552.78      572.42     37.13 o 
   5  -5   3      473.03      437.73     34.87 o 
   6  -5   3     1264.78     1304.29     64.07 o 
   7  -5   3      877.78      815.20     52.58 o 
  -8  -4   3      998.86     1078.64     42.02 o 
  -7  -4   3      168.74      183.83     18.66 o 
  -6  -4   3      842.45      802.78     31.48 o 
  -5  -4   3     6019.24     5696.98     96.82 o 
  -4  -4   3     1319.46     1290.37     44.66 o 
  -3  -4   3      184.28      208.77     33.35 o 
  -2  -4   3     2357.84     2272.52     33.90 o 
  -1  -4   3     5518.48     5621.10     66.61 o 
   0  -4   3      160.03      192.96     11.65 o 
   1  -4   3     3848.59     4046.37     51.70 o 
   2  -4   3     3932.20     4005.00     51.96 o 
   3  -4   3     1293.08     1329.51     33.91 o 
   4  -4   3      924.84      868.16     63.11 o 
   5  -4   3     3465.82     3371.25     67.99 o 
   6  -4   3      770.24      683.29     42.40 o 
   7  -4   3       19.04       21.84     12.82 o 
  -8  -3   3       85.16       83.90     21.70 o 
  -7  -3   3     1007.42     1025.66     37.59 o 
  -6  -3   3     3634.39     3644.89     74.72 o 
  -5  -3   3     1221.49     1200.36     35.96 o 
  -4  -3   3       99.85      100.30     10.78 o 
  -3  -3   3     6381.54     6357.74    113.50 o 
  -2  -3   3     1229.76     1111.56     20.30 o 
  -1  -3   3       20.44       23.76      3.66 o 
   0  -3   3     7945.23     7948.43     86.08 o 
   1  -3   3    11121.97    11291.16    117.57 o 
   2  -3   3     2140.10     2316.47     33.25 o 
   3  -3   3     1473.36     1549.30     36.91 o 
   4  -3   3     2972.57     3003.68     84.79 o 
   5  -3   3     2315.59     2343.98     53.19 o 
   6  -3   3       61.69       48.98      9.50 o 
   7  -3   3     1699.18     1705.07     83.53 o 
   8  -3   3     1920.41     1963.30     79.90 o 
  -8  -2   3       48.85       38.32     15.73 o 
  -7  -2   3     1724.94     1712.34     74.85 o 
  -6  -2   3     1771.84     1664.94     93.42 o 
  -5  -2   3      691.94      633.40     27.38 o 
  -4  -2   3      710.20      657.65     23.31 o 
  -3  -2   3     4229.00     4209.52     68.37 o 
  -2  -2   3       17.98       23.48      5.10 o 
  -1  -2   3     5815.20     5809.81     64.99 o 
   0  -2   3     2239.12     2133.85     29.55 o 
   1  -2   3     3487.49     3553.85     43.30 o 
   2  -2   3       35.93       30.24      2.93 o 
   3  -2   3     3602.64     3727.32     84.33 o 
   4  -2   3      188.94      185.87     13.66 o 
   5  -2   3      235.55      246.82     21.16 o 
   6  -2   3     1590.24     1633.75     44.76 o 
   7  -2   3     2881.01     2874.80     66.19 o 
   8  -2   3       73.12       78.84     19.80 o 
  -8  -1   3     1153.36     1194.05     65.40 o 
  -7  -1   3     1271.94     1256.00     63.06 o 
  -6  -1   3      254.08      308.02     30.45 o 
  -5  -1   3     4253.85     4105.53    109.97 o 
  -4  -1   3     3394.08     3387.27     61.48 o 
  -3  -1   3        2.47        0.82      2.44 o 
  -2  -1   3     2914.35     2853.89     47.79 o 
  -1  -1   3    11990.79    11523.15    143.77 o 
   0  -1   3       84.04       68.79      7.82 o 
   1  -1   3     1437.58     1398.72     23.73 o 
   2  -1   3     9605.77     9177.02    124.65 o 
   3  -1   3     4194.76     4167.77     69.25 o 
   4  -1   3       11.43        7.87      5.02 o 
   5  -1   3     2824.94     2879.87     58.80 o 
   6  -1   3     2080.86     2079.39     96.91 o 
   7  -1   3      473.00      473.64     37.40 o 
   8  -1   3      844.50      902.55     55.79 o 
  -8   0   3      506.89      479.99     43.08 o 
  -7   0   3       23.02       27.78     14.01 o 
  -6   0   3     4327.12     4067.96    115.92 o 
  -5   0   3     1541.41     1405.76     56.19 o 
  -4   0   3      181.32      198.37     19.94 o 
  -2   0   3    10269.71    10283.42    190.34 o 
  -1   0   3     3674.11     3732.30     79.90 o 
   1   0   3     7173.76     6924.38    174.99 o 
   2   0   3     3392.03     3302.20     39.83 o 
   3   0   3      666.93      655.24     31.63 o 
   4   0   3     4270.06     4203.66    115.16 o 
   5   0   3     5210.26     5212.43     90.67 o 
   6   0   3      525.35      501.43     22.23 o 
   7   0   3      474.04      558.38     41.36 o 
   8   0   3     1558.75     1745.15     81.13 o 
  -8   1   3      121.65      160.49     27.62 o 
  -7   1   3     1529.79     1473.42     66.73 o 
  -6   1   3     2105.27     2078.24     75.45 o 
  -5   1   3       14.81       12.74      7.31 o 
  -4   1   3     2977.94     3062.43     83.24 o 
  -3   1   3     8231.60     8537.19    167.30 o 
  -2   1   3      202.38      141.50     13.01 o 
  -1   1   3     3461.93     3651.14     78.84 o 
   0   1   3     4576.01     4511.70     92.32 o 
   1   1   3     3997.53     3972.25     57.03 o 
   2   1   3     4170.93     4596.68     54.21 o 
   3   1   3     7057.01     7026.07     85.08 o 
   4   1   3     6037.76     6217.95    100.23 o 
   5   1   3      699.79      728.39     24.71 o 
   6   1   3     1583.02     1549.25     66.65 o 
   7   1   3     1839.48     1856.67     79.52 o 
   8   1   3      529.71      525.41     46.88 o 
  -8   2   3     1642.28     1674.24     75.69 o 
  -7   2   3     3763.93     3993.82    119.10 o 
  -6   2   3       71.43      107.58     19.20 o 
  -5   2   3      353.51      326.00     25.69 o 
  -4   2   3     7678.22     7684.15    158.86 o 
  -3   2   3     1898.66     1944.97     55.81 o 
  -2   2   3     2919.80     3096.87     71.76 o 
  -1   2   3     7012.22     7063.58    133.22 o 
   0   2   3     9606.59     9748.93    123.42 o 
   1   2   3     1333.06     1503.36     37.75 o 
   2   2   3     7676.70     7195.50    312.64 o 
   3   2   3     4009.72     3946.00     67.78 o 
   4   2   3     1378.20     1478.54     53.78 o 
   5   2   3      361.28      390.26     33.95 o 
   6   2   3     3589.27     3606.03    110.32 o 
   7   2   3      722.93      806.13     51.33 o 
   8   2   3       64.47       36.86     15.37 o 
  -7   3   3      443.24      419.37     34.25 o 
  -6   3   3     2386.95     2418.98     80.50 o 
  -5   3   3     3307.00     3302.46     89.84 o 
  -4   3   3     3568.97     3692.43     91.09 o 
  -3   3   3      544.64      641.38     28.54 o 
  -2   3   3     6600.97     6995.79    134.60 o 
  -1   3   3     3032.97     3116.97     49.81 o 
   0   3   3       18.63       24.71      7.85 o 
   1   3   3     5670.47     5746.06     83.23 o 
   2   3   3     7354.19     7492.88    212.88 o 
   3   3   3     1669.00     1828.19     37.59 o 
   4   3   3      976.26      982.51     32.28 o 
   5   3   3     3624.59     3676.23     86.48 o 
   6   3   3      833.10      960.15     51.33 o 
   7   3   3       14.96       16.84     11.49 o 
   8   3   3     2089.00     2115.12     91.77 o 
  -5   4   3     1666.21     1642.62     56.93 o 
  -4   4   3      868.09      880.63     36.64 o 
  -3   4   3     5465.11     5731.15     86.68 o 
  -2   4   3     2513.93     2524.57     45.56 o 
  -1   4   3      114.80      148.00     14.01 o 
   0   4   3     6680.65     6768.53     94.29 o 
   1   4   3     8989.21     8973.00    151.01 o 
   2   4   3      438.35      401.42     16.49 o 
   3   4   3      107.59       90.15      9.39 o 
   4   4   3     4700.30     4804.52     78.74 o 
   5   4   3     2085.66     2079.02     46.34 o 
   6   4   3      769.57      741.76     44.49 o 
   7   4   3     1035.46     1064.17     57.96 o 
   8   4   3     2473.91     2519.34    100.08 o 
  -6   5   3      352.94      343.90     27.92 o 
  -5   5   3       41.94       34.11     11.35 o 
  -4   5   3     3716.44     4054.08    106.60 o 
  -3   5   3     2469.33     2708.70     79.33 o 
  -2   5   3       20.47        9.04      6.25 o 
  -1   5   3      255.20      255.29     11.71 o 
   0   5   3     4119.18     4043.24     64.11 o 
   1   5   3      302.93      295.31     13.75 o 
   2   5   3      689.90      655.56     21.52 o 
   3   5   3     1159.80     1048.19     59.09 o 
   4   5   3     1442.85     1574.76     39.24 o 
   5   5   3      191.48      197.57     14.93 o 
   6   5   3     1845.87     1952.90     48.47 o 
   7   5   3     1047.05     1081.12     58.01 o 
   8   5   3       98.38      103.34     23.41 o 
  -6   6   3       72.46       65.67     16.16 o 
  -5   6   3     1273.39     1353.37     58.86 o 
  -4   6   3     2702.15     2838.14     89.41 o 
  -3   6   3        0.05       13.25      8.47 o 
  -2   6   3     1384.94     1319.18     53.23 o 
  -1   6   3     2530.63     2488.68     77.03 o 
   0   6   3      529.14      480.76     30.69 o 
   1   6   3     1848.93     1880.60     65.16 o 
   2   6   3     2775.84     2601.25     49.88 o 
   3   6   3     1948.30     1979.91     44.38 o 
   4   6   3        1.76        5.73      4.94 o 
   5   6   3     2661.44     2775.27     59.73 o 
   6   6   3      768.85      842.55     31.45 o 
   7   6   3      234.31      244.14     29.44 o 
  -5   7   3     1215.99     1318.55     61.30 o 
  -4   7   3        1.11       -4.35      7.39 o 
  -3   7   3     1811.21     1818.08     70.43 o 
  -2   7   3     2595.07     2363.28     81.04 o 
  -1   7   3      684.05      731.41     41.26 o 
   0   7   3     1078.80     1023.62     48.32 o 
   1   7   3     2125.96     1991.08     70.13 o 
   2   7   3      864.95      940.57     46.90 o 
   3   7   3       76.68       83.00     16.70 o 
   4   7   3     2463.59     2658.86     87.56 o 
   5   7   3     2154.63     2188.13     78.46 o 
   6   7   3       45.88       33.18      8.83 o 
   7   7   3      233.38      286.21     31.29 o 
  -4   8   3      982.62     1037.94     56.90 o 
  -3   8   3      768.71      689.51     45.17 o 
  -2   8   3      155.62      179.36     25.77 o 
  -1   8   3     1205.64     1187.56     56.33 o 
   0   8   3     3393.69     3006.10     94.92 o 
   1   8   3      173.38      190.58     23.95 o 
   2   8   3       52.52       40.71     13.28 o 
   3   8   3     1918.26     2014.17     77.27 o 
   4   8   3     2218.56     2331.86     86.31 o 
   5   8   3       57.03       30.20     13.50 o 
   6   8   3      470.75      530.89     40.58 o 
  -3   9   3      107.93      113.09     23.93 o 
  -2   9   3      378.35      409.11     37.62 o 
  -1   9   3     2897.52     2955.93     98.81 o 
   0   9   3     1620.80     1495.61     64.48 o 
   1   9   3       82.82       79.31     18.36 o 
   2   9   3      788.17      821.77     48.02 o 
   3   9   3     1513.85     1399.43     66.49 o 
   4   9   3      256.64      307.67     35.31 o 
   5   9   3     1121.94     1132.07     62.74 o 
  -2  10   3     1777.38     1623.04     74.50 o 
  -1  10   3      870.42      766.58     47.83 o 
   0  10   3       94.77       88.38     20.04 o 
   1  10   3     1165.35     1176.86     59.70 o 
   2  10   3     1725.76     1686.62     74.25 o 
   3  10   3      156.48      209.18     31.59 o 
  -4  -9   4      955.70      909.34     58.04 o 
  -3  -9   4      117.06      132.95     25.45 o 
  -2  -9   4      236.62      227.57     30.99 o 
  -1  -9   4      778.96      824.33     50.92 o 
   0  -9   4      457.43      457.61     26.17 o 
   1  -9   4      245.93      184.66     29.14 o 
   2  -9   4      726.64      583.42     45.36 o 
   3  -9   4     1207.24     1137.89     66.73 o 
  -5  -8   4     1952.77     1824.86     81.42 o 
  -4  -8   4      159.98      137.70     25.23 o 
  -3  -8   4      350.04      372.20     35.69 o 
  -2  -8   4     2107.92     2137.58     81.45 o 
  -1  -8   4      700.30      671.34     42.53 o 
   0  -8   4       95.61      104.37     21.61 o 
   1  -8   4     2650.35     2593.43     92.48 o 
   2  -8   4     2363.22     2317.76     90.14 o 
   3  -8   4      316.26      264.24     34.19 o 
   4  -8   4      587.57      542.79     45.44 o 
  -6  -7   4     1288.66     1245.70     43.08 o 
  -5  -7   4      347.99      368.88     35.52 o 
  -4  -7   4      742.88      694.04     43.97 o 
  -3  -7   4     3050.20     2832.19     92.42 o 
  -2  -7   4     1137.49     1174.71     54.08 o 
  -1  -7   4        7.95        9.58      6.01 o 
   0  -7   4     2102.24     2155.62     67.67 o 
   1  -7   4     2020.41     2098.25     51.34 o 
   2  -7   4      194.63      258.13     30.23 o 
   3  -7   4     1875.15     1878.86     79.33 o 
   4  -7   4     1754.97     1728.58     78.87 o 
   5  -7   4     1159.31     1109.15     64.21 o 
  -6  -6   4      405.36      380.63     51.86 o 
  -5  -6   4      778.08      710.36     29.36 o 
  -4  -6   4     1526.42     1544.77     42.24 o 
  -3  -6   4     1649.10     1628.02     77.99 o 
  -2  -6   4      469.47      448.97     21.43 o 
  -1  -6   4     3487.38     3543.11     66.66 o 
   0  -6   4     3613.67     3724.80     69.10 o 
   1  -6   4      283.37      316.53     20.85 o 
   2  -6   4      572.14      621.47     39.11 o 
   3  -6   4     4344.12     4517.62    128.38 o 
   4  -6   4      260.12      288.63     32.51 o 
   5  -6   4      326.88      310.52     35.31 o 
   6  -6   4     2173.32     2085.11     89.90 o 
  -7  -5   4      422.92      351.48     32.69 o 
  -6  -5   4       59.67       70.69     11.77 o 
  -5  -5   4     3447.19     3203.68     67.87 o 
  -4  -5   4     1378.03     1339.91     38.07 o 
  -3  -5   4        2.77        8.87      4.77 o 
  -2  -5   4     1966.86     1928.17     42.15 o 
  -1  -5   4     6740.99     6987.26     83.78 o 
   0  -5   4      934.23     1009.05     22.59 o 
   1  -5   4      236.31      223.60     16.54 o 
   2  -5   4     2073.40     2120.55     71.89 o 
   3  -5   4     2051.37     2140.54     75.83 o 
   4  -5   4       66.54       75.53     17.16 o 
   5  -5   4     2728.87     2577.03     92.53 o 
   6  -5   4      744.34      753.90     49.70 o 
  -7  -4   4      464.20      430.73     26.04 o 
  -6  -4   4     2841.98     2874.09     66.53 o 
  -5  -4   4     2567.01     2363.41     55.62 o 
  -4  -4   4       46.38       49.79      8.68 o 
  -3  -4   4     2630.31     2588.78     52.43 o 
  -2  -4   4     1976.15     1896.93     31.72 o 
  -1  -4   4      749.62      732.86     17.85 o 
   0  -4   4     2997.49     3135.25     44.39 o 
   1  -4   4     4493.24     4501.24     65.17 o 
   2  -4   4     2830.54     2976.13    130.19 o 
   3  -4   4      289.37      305.14     16.64 o 
   4  -4   4     2511.01     2458.72     54.29 o 
   5  -4   4     3511.48     3617.03     73.14 o 
   6  -4   4        0.72       10.62      9.32 o 
   7  -4   4      578.89      593.50     44.24 o 
  -7  -3   4     1241.17     1230.13     45.11 o 
  -6  -3   4     1685.38     1605.49     46.37 o 
  -5  -3   4      198.14      210.62     31.79 o 
  -4  -3   4     2821.25     2787.41     71.25 o 
  -3  -3   4     4837.85     4663.95     82.78 o 
  -2  -3   4      913.24      927.88     19.58 o 
  -1  -3   4     1677.71     1732.06     38.07 o 
   0  -3   4     4856.71     4734.62     61.77 o 
   1  -3   4     1567.99     1543.22     26.21 o 
   2  -3   4       49.66       44.14     10.53 o 
   3  -3   4     4903.00     4836.21     82.33 o 
   4  -3   4     3106.66     3229.91     64.71 o 
   5  -3   4       59.17       52.08      9.80 o 
   6  -3   4     1077.56     1105.81     41.12 o 
   7  -3   4     1985.26     2063.70     56.71 o 
  -8  -2   4     1494.34     1492.35     76.75 o 
  -7  -2   4     1346.61     1302.09     46.49 o 
  -6  -2   4       10.47        7.48      5.71 o 
  -5  -2   4     1415.58     1309.54     37.89 o 
  -4  -2   4     2454.98     2373.30     50.81 o 
  -3  -2   4      363.19      380.11     16.87 o 
  -2  -2   4      790.30      705.63     31.91 o 
  -1  -2   4     4961.00     4624.29     56.53 o 
   0  -2   4      456.49      344.04     10.66 o 
   1  -2   4        5.70        6.63      4.41 o 
   2  -2   4     4031.23     3964.42     48.93 o 
   3  -2   4     2664.43     2712.86     54.60 o 
   4  -2   4       52.07       66.53     17.02 o 
   5  -2   4     1100.90     1093.79     35.12 o 
   6  -2   4     1437.47     1465.95     93.59 o 
   7  -2   4       32.66       23.66      8.78 o 
   8  -2   4      582.56      651.02     47.26 o 
  -8  -1   4      967.51      961.86     42.69 o 
  -7  -1   4      169.73      186.03     20.09 o 
  -6  -1   4     2642.94     2639.79     63.97 o 
  -5  -1   4     2533.12     2363.36     77.84 o 
  -4  -1   4      113.26      129.93     17.71 o 
  -3  -1   4     1278.83     1123.27     43.65 o 
  -2  -1   4    12040.40    11912.08    154.99 o 
  -1  -1   4     4174.97     4079.56     78.19 o 
   0  -1   4     1682.67     1675.16     34.00 o 
   1  -1   4     2932.78     2593.20     47.26 o 
   2  -1   4    11011.87    10892.96    147.77 o 
   3  -1   4      525.38      489.38     19.77 o 
   4  -1   4     2801.05     2704.82     56.78 o 
   5  -1   4     2445.87     2396.51     80.65 o 
   6  -1   4     1068.94     1066.02     35.68 o 
   7  -1   4      821.56      810.59     57.84 o 
   8  -1   4     1512.94     1478.20     74.15 o 
  -8   0   4       38.00       35.52     14.72 o 
  -7   0   4     1051.51     1038.89     78.07 o 
  -6   0   4     3132.25     3126.69     98.43 o 
  -5   0   4      406.71      429.80     30.42 o 
  -4   0   4     2877.67     2908.73     82.89 o 
  -3   0   4     4503.45     4509.72    106.36 o 
  -2   0   4     7075.57     7555.79    151.50 o 
  -1   0   4       12.99       41.64      9.23 o 
   0   0   4     5554.47     5450.02    114.42 o 
   1   0   4     2351.94     2179.41     56.00 o 
   2   0   4       39.00       20.28      3.00 o 
   3   0   4     3297.05     3300.58     60.44 o 
   4   0   4     7499.01     7498.02    114.29 o 
   5   0   4     1109.19     1097.81     33.69 o 
   6   0   4      502.67      481.33     24.36 o 
   7   0   4     2004.19     1810.74     79.03 o 
   8   0   4      821.42      910.91     58.75 o 
  -8   1   4      824.89      961.05     58.26 o 
  -7   1   4     2174.56     2165.56     83.90 o 
  -6   1   4       85.40      169.91     23.49 o 
  -5   1   4      645.60      585.84     35.25 o 
  -4   1   4     4012.96     3799.73     98.37 o 
  -3   1   4     2611.42     2776.05     75.12 o 
  -2   1   4     1291.01     1443.98     46.74 o 
  -1   1   4     5285.07     5480.62    114.32 o 
   0   1   4     5067.17     5002.67    106.90 o 
   1   1   4      947.38     1049.45     28.60 o 
   2   1   4     5015.69     5116.84     92.94 o 
   3   1   4     4228.01     3976.05     50.08 o 
   4   1   4      336.73      310.92     16.34 o 
   5   1   4      516.37      522.55     27.68 o 
   6   1   4     7090.17     6734.14    201.24 o 
   7   1   4     1110.33      964.31     57.12 o 
   8   1   4        3.34        9.34     10.67 o 
  -7   2   4      668.65      695.91     45.09 o 
  -6   2   4      869.26      833.29     45.41 o 
  -5   2   4     3527.27     3483.70     97.37 o 
  -4   2   4     2460.74     2493.21     73.77 o 
  -3   2   4     1052.45     1170.61     43.46 o 
  -2   2   4     6130.09     6315.90    129.80 o 
  -1   2   4     4289.04     4242.76     93.48 o 
   0   2   4      773.42      823.38     32.35 o 
   1   2   4      407.43      361.46     13.81 o 
   2   2   4     8899.59     8838.79    121.70 o 
   3   2   4     2650.12     2723.45     48.34 o 
   4   2   4      191.44      187.22     10.44 o 
   5   2   4     1514.74     1465.40     38.20 o 
   6   2   4     3439.07     3376.64    110.08 o 
   7   2   4       25.82       16.43     12.41 o 
   8   2   4      678.26      782.77     55.79 o 
  -7   3   4      773.21      684.51     43.84 o 
  -6   3   4     2662.14     2672.17     86.42 o 
  -5   3   4     2093.53     2083.56     69.64 o 
  -4   3   4        7.38        5.68      5.81 o 
  -3   3   4     1237.34     1232.70     44.24 o 
  -2   3   4     2686.74     2807.10     71.08 o 
  -1   3   4       55.79       78.51     13.32 o 
   0   3   4     4641.54     4595.82    106.21 o 
   1   3   4     8293.31     8271.58    128.23 o 
   2   3   4     3800.01     3898.65     66.30 o 
   3   3   4      495.49      548.63     19.71 o 
   4   3   4     2743.63     2682.39     50.77 o 
   5   3   4     3094.05     3163.98     98.13 o 
   6   3   4        9.06       11.54      8.94 o 
   7   3   4     1633.37     1478.80     71.97 o 
   8   3   4     1752.53     1863.38     87.45 o 
  -5   4   4      321.86      329.07     25.45 o 
  -4   4   4     1955.09     2068.11     63.85 o 
  -3   4   4     4478.10     4713.07     77.23 o 
  -2   4   4      154.74      161.33     26.25 o 
  -1   4   4     1278.60     1276.10     30.23 o 
   0   4   4     4734.08     4485.90     70.56 o 
   1   4   4     1166.73     1095.83     85.51 o 
   2   4   4      419.38      447.60     20.89 o 
   3   4   4     4511.82     4676.91     77.78 o 
   4   4   4     2131.38     2119.60     46.31 o 
   5   4   4      151.16      153.83     22.27 o 
   6   4   4     2603.99     2546.34     91.20 o 
   7   4   4     1683.45     1797.05     79.58 o 
   8   4   4      536.13      541.62     48.07 o 
  -6   5   4       36.76       30.72     12.41 o 
  -5   5   4     1156.02     1278.79     55.49 o 
  -4   5   4     1022.60     1092.96     50.00 o 
  -3   5   4       32.06       49.78     12.77 o 
  -2   5   4     1472.64     1492.32     55.24 o 
  -1   5   4     2948.08     2961.32     53.44 o 
   0   5   4     2226.34     2057.07     97.20 o 
   1   5   4      334.38      340.49     16.11 o 
   2   5   4     2107.22     2068.26     63.89 o 
   3   5   4      888.34      907.09     34.37 o 
   4   5   4       59.84       60.76     16.23 o 
   5   5   4     1705.62     1820.54     58.41 o 
   6   5   4     2028.80     2131.12     80.31 o 
   7   5   4       12.28       24.36     13.31 o 
  -6   6   4     1074.48     1064.77     54.35 o 
  -5   6   4     1164.11     1184.49     56.41 o 
  -4   6   4      170.03      200.17     25.56 o 
  -3   6   4     2392.34     2422.41     81.81 o 
  -2   6   4     3633.54     3861.88    106.44 o 
  -1   6   4     1551.98     1683.69     61.98 o 
   0   6   4      121.96       99.38     16.92 o 
   1   6   4     3728.02     3494.35     97.59 o 
   2   6   4     3382.04     3479.44     63.75 o 
   3   6   4       53.98       46.62      8.17 o 
   4   6   4     1098.66     1154.64     61.86 o 
   5   6   4     4006.04     4204.60     79.31 o 
   6   6   4      733.09      843.91     48.02 o 
   7   6   4      388.47      379.23     36.58 o 
  -5   7   4        4.41        4.81      9.94 o 
  -3   7   4     2779.82     3065.41     99.21 o 
  -2   7   4     1142.16     1102.20     53.72 o 
  -1   7   4      152.34      152.61     23.00 o 
   0   7   4     2659.80     2463.09     82.48 o 
   1   7   4     1414.88     1519.32     61.49 o 
   2   7   4       12.37        9.72      7.69 o 
   3   7   4     2537.58     2525.94     83.38 o 
   4   7   4     3095.83     3036.22     95.96 o 
   5   7   4      736.38      811.75     45.95 o 
   6   7   4      207.33      200.96     25.61 o 
  -4   8   4     1653.18     1724.86     76.81 o 
  -3   8   4      410.61      516.88     39.98 o 
  -2   8   4       46.86       26.18     12.71 o 
  -1   8   4     2391.97     2283.95     84.44 o 
   0   8   4     2083.85     2092.23     78.03 o 
   1   8   4        9.52        6.33      7.44 o 
   2   8   4     1090.92     1177.65     55.41 o 
   3   8   4     1921.40     1970.93     75.83 o 
   4   8   4      466.14      451.07     36.45 o 
   5   8   4      541.29      562.23     41.50 o 
   6   8   4     1855.07     1971.42     80.07 o 
  -3   9   4       36.39       62.77     20.23 o 
  -2   9   4      833.49      922.81     55.60 o 
  -1   9   4     2017.59     1806.48     76.45 o 
   0   9   4      100.19       82.13     19.09 o 
   1   9   4      776.93      791.57     46.25 o 
   2   9   4     2346.59     2322.32     85.44 o 
   3   9   4     1025.06     1002.68     55.08 o 
   4   9   4       15.00       38.27     15.86 o 
   5   9   4      761.88      871.10     55.38 o 
  -1  10   4       44.40       20.59     12.52 o 
   0  10   4      701.23      693.42     45.63 o 
   1  10   4     1657.85     1649.17     72.65 o 
   2  10   4      609.39      593.39     42.86 o 
   3  10   4      104.23       97.97     22.65 o 
  -3  -9   5        1.41        1.33      9.72 o 
  -2  -9   5     1700.35     1739.66     77.65 o 
  -1  -9   5     1003.17     1036.55     57.28 o 
   1  -9   5      910.80      890.84     56.49 o 
   2  -9   5     1284.72     1298.92     70.67 o 
  -4  -8   5        7.41        7.90      9.91 o 
  -3  -8   5     2481.93     2579.80     94.79 o 
  -2  -8   5     2309.07     2275.23     85.15 o 
  -1  -8   5      226.80      210.81     26.97 o 
   0  -8   5     1039.41     1054.08     55.96 o 
   1  -8   5     2205.68     2326.72     89.55 o 
   2  -8   5      402.94      355.17     37.81 o 
   3  -8   5      266.04      260.60     35.72 o 
  -5  -7   5      124.23      129.91     23.98 o 
  -4  -7   5      539.05      527.52     38.97 o 
  -3  -7   5     3338.54     3339.81    105.11 o 
  -2  -7   5        3.86        2.04      6.76 o 
  -1  -7   5     1562.88     1542.46     61.46 o 
   0  -7   5     2278.24     2536.44     58.87 o 
   1  -7   5     1230.22     1272.05     60.35 o 
   2  -7   5      556.16      582.22     41.99 o 
   3  -7   5     1528.35     1744.53     77.92 o 
   4  -7   5      653.09      793.91     54.08 o 
   5  -7   5       33.39       21.70     16.59 o 
  -6  -6   5       24.05       19.66     12.38 o 
  -5  -6   5      822.02      856.25     35.61 o 
  -4  -6   5     1072.73     1073.53     35.80 o 
  -3  -6   5      115.29      115.32     12.84 o 
  -2  -6   5     2222.46     2254.22     50.40 o 
  -1  -6   5     3751.55     3878.59     72.39 o 
   0  -6   5      882.34      883.33     29.81 o 
   1  -6   5      134.73      122.90     20.64 o 
   2  -6   5     2494.55     2672.66     91.18 o 
   3  -6   5      771.45      755.88     47.23 o 
   4  -6   5       16.34       28.00     13.01 o 
   5  -6   5      579.21      651.64     48.62 o 
  -6  -5   5     1553.85     1620.97     49.65 o 
  -5  -5   5     1261.69     1333.68     56.93 o 
  -4  -5   5     1158.34     1093.15     50.84 o 
  -3  -5   5      855.52      857.59     29.19 o 
  -2  -5   5     2260.07     2265.45     49.19 o 
  -1  -5   5     1078.50     1044.71     26.43 o 
   0  -5   5       67.43       75.16      7.67 o 
   1  -5   5     2951.10     2983.30     53.57 o 
   2  -5   5     1202.39     1283.00     56.55 o 
   3  -5   5       54.36       37.02     13.39 o 
   4  -5   5      723.80      687.20     45.11 o 
   5  -5   5      454.52      436.00     40.03 o 
   6  -5   5      512.22      428.17     42.07 o 
  -7  -4   5     1037.91     1134.74     42.86 o 
  -6  -4   5      971.62      970.84     37.04 o 
  -5  -4   5        0.66       -0.23      4.63 o 
  -4  -4   5     1879.46     1866.03     47.09 o 
  -3  -4   5     5168.75     5065.40     85.85 o 
  -2  -4   5     1263.47     1259.27     30.79 o 
  -1  -4   5      217.71      214.12     10.67 o 
   0  -4   5     3696.70     3642.55     51.51 o 
   1  -4   5     2709.31     2678.92     41.62 o 
   2  -4   5      876.14      938.44     36.30 o 
   3  -4   5     1291.20     1187.66     35.93 o 
   4  -4   5     3155.75     3154.25     67.16 o 
   5  -4   5       73.47       59.40     11.08 o 
   6  -4   5      392.58      356.36     36.56 o 
   7  -4   5     1760.99     1683.91     78.93 o 
  -7  -3   5      966.67     1116.92     61.63 o 
  -6  -3   5       43.01       42.26     10.16 o 
  -5  -3   5      641.20      639.43     28.41 o 
  -4  -3   5     5615.19     5495.38     93.75 o 
  -3  -3   5      966.83      930.69     29.28 o 
  -2  -3   5      617.34      590.79     16.41 o 
  -1  -3   5     2021.81     1985.70     33.44 o 
   0  -3   5     3684.77     3745.59     51.10 o 
   1  -3   5      353.07      358.14     23.93 o 
   2  -3   5     5907.26     6258.68     99.67 o 
   3  -3   5     2149.73     2165.36     50.54 o 
   4  -3   5      336.16      328.08     19.16 o 
   5  -3   5      326.58      287.84     20.11 o 
   6  -3   5     2722.73     2798.09     66.51 o 
   7  -3   5      296.92      330.78     24.31 o 
  -7  -2   5      133.66      153.64     26.86 o 
  -6  -2   5     1055.04     1193.67     59.02 o 
  -5  -2   5     1606.02     1728.39     67.57 o 
  -4  -2   5     1458.00     1446.32     39.21 o 
  -3  -2   5      270.89      243.55     14.60 o 
  -2  -2   5     3676.75     3588.72     62.85 o 
  -1  -2   5     1006.14      890.26     19.79 o 
   0  -2   5        8.33        4.21      2.71 o 
   1  -2   5     6865.33     7059.37     81.59 o 
   2  -2   5     3297.27     3126.69     60.02 o 
   3  -2   5      621.84      641.13     24.82 o 
   4  -2   5     2331.10     2426.39     55.25 o 
   5  -2   5      788.97      787.37     70.83 o 
   6  -2   5     1332.34     1371.20     50.01 o 
   7  -2   5      409.07      374.22     30.66 o 
  -7  -1   5     1287.49     1192.18     63.06 o 
  -6  -1   5     3146.74     2968.21     98.89 o 
  -5  -1   5     2366.27     2424.85     82.19 o 
  -4  -1   5      770.20      695.29     37.94 o 
  -3  -1   5     3893.84     3809.32     98.86 o 
  -2  -1   5     6093.17     5799.62    129.01 o 
  -1  -1   5      283.86      329.61     22.11 o 
   0  -1   5     6480.83     6480.75     95.86 o 
   1  -1   5    10368.08    10178.67    231.92 o 
   2  -1   5      474.32      411.95     18.24 o 
   3  -1   5      519.04      514.24     34.93 o 
   4  -1   5     7566.04     7296.90    149.11 o 
   5  -1   5     1577.91     1475.99     42.27 o 
   6  -1   5       16.23       17.05      6.88 o 
   7  -1   5      927.74      957.21     76.75 o 
   8  -1   5     2112.47     2138.18     92.07 o 
  -7   0   5     2135.23     2024.33     83.79 o 
  -6   0   5      865.59      926.01     50.87 o 
  -5   0   5       39.59       30.55     11.14 o 
  -4   0   5     3734.91     3656.93    100.08 o 
  -3   0   5     1728.70     1665.14     58.12 o 
  -2   0   5       96.13      135.93     16.62 o 
  -1   0   5     4478.22     4252.68    100.60 o 
   0   0   5    15778.01    15770.67    288.03 o 
   1   0   5     1284.94     1294.87     42.75 o 
   2   0   5      471.30      480.36     26.50 o 
   3   0   5     4721.57     4574.36     79.66 o 
   4   0   5      926.54      935.49     66.32 o 
   5   0   5      132.38      116.85     21.17 o 
   6   0   5     3110.02     3015.00     67.26 o 
   7   0   5     1910.14     2001.16     86.88 o 
   8   0   5      395.06      342.78     40.06 o 
  -7   1   5      436.55      457.37     40.20 o 
  -6   1   5       33.68       29.47     12.03 o 
  -5   1   5     2687.75     2530.53     83.38 o 
  -4   1   5     1843.03     1846.54     64.67 o 
  -3   1   5        1.88       -3.15      4.40 o 
  -2   1   5     3915.57     3972.85     98.05 o 
  -1   1   5     6292.16     6179.39    132.35 o 
   0   1   5     4149.75     4419.52    103.72 o 
   1   1   5     3569.84     3504.10     89.87 o 
   2   1   5     2727.46     2650.80     77.81 o 
   3   1   5     3428.23     3407.71     63.91 o 
   4   1   5      866.97      961.45     30.69 o 
   5   1   5     2600.84     2557.82     61.73 o 
   6   1   5     3167.26     3224.69     69.38 o 
   7   1   5      541.18      550.75     47.64 o 
   8   1   5      473.20      587.74     51.33 o 
  -7   2   5      210.27      197.86     28.46 o 
  -6   2   5     1780.03     1708.81     69.45 o 
  -5   2   5     3117.03     3159.58     94.54 o 
  -4   2   5      531.24      503.81     31.48 o 
  -3   2   5     1146.49     1325.59     49.81 o 
  -2   2   5     4288.88     4420.09    104.51 o 
  -1   2   5     1743.48     1837.30     56.57 o 
   0   2   5       39.46       27.97      8.75 o 
   1   2   5     6060.04     6043.90     88.62 o 
   2   2   5     4000.58     3885.86     65.12 o 
   3   2   5        0.98        3.86      3.50 o 
   4   2   5     1343.76     1356.74     60.00 o 
   5   2   5     1997.36     1940.02     76.02 o 
   6   2   5      358.69      335.75     35.20 o 
   7   2   5      256.71      291.32     36.94 o 
   8   2   5     1110.94     1184.65     70.34 o 
  -7   3   5     1119.55     1146.28     59.21 o 
  -6   3   5     1544.94     1611.14     66.13 o 
  -5   3   5      189.45      166.41     21.84 o 
  -4   3   5     2047.95     1971.36     65.97 o 
  -3   3   5     5949.69     6063.36    135.01 o 
  -2   3   5     2116.12     2282.62     65.89 o 
  -1   3   5      599.36      557.24     28.49 o 
   0   3   5     4778.21     4852.92     76.24 o 
   1   3   5     1000.60      873.97     50.94 o 
   2   3   5        2.11       -0.03      3.91 o 
   3   3   5     8743.41     8823.44    126.78 o 
   4   3   5     3270.91     3494.54    103.53 o 
   5   3   5      351.20      349.87     33.38 o 
   6   3   5      230.65      269.53     31.99 o 
   7   3   5     2289.55     2445.38     99.40 o 
   8   3   5      399.02      373.37     43.16 o 
  -5   4   5     1590.58     1585.61     61.03 o 
  -4   4   5     2518.81     2550.93     76.51 o 
  -3   4   5      514.99      526.85     29.77 o 
  -2   4   5      552.56      484.53     26.92 o 
  -1   4   5     3717.04     3847.66     66.37 o 
   0   4   5     3960.03     4101.50     69.08 o 
   1   4   5      580.80      577.25     21.36 o 
   2   4   5     2733.00     2651.94     58.19 o 
   3   4   5     4915.90     4999.31     83.88 o 
   4   4   5      442.80      473.39     20.27 o 
   5   4   5      973.24     1030.77     53.21 o 
   6   4   5      901.74      904.42     53.21 o 
   7   4   5      673.53      816.56     53.80 o 
  -6   5   5      565.40      569.21     38.00 o 
  -5   5   5     1279.83     1246.06     56.44 o 
  -4   5   5      999.97     1064.91     50.95 o 
  -3   5   5      745.50      777.29     41.96 o 
  -2   5   5     2362.58     2453.10     77.54 o 
  -1   5   5     1462.61     1491.80     36.78 o 
   0   5   5       35.04       49.75      8.42 o 
   1   5   5     2862.28     2836.41     56.33 o 
   2   5   5     3466.41     3510.69     82.23 o 
   3   5   5       32.58       35.51      7.75 o 
   4   5   5      629.69      699.69     26.26 o 
   5   5   5     1895.71     2021.23     75.48 o 
   6   5   5      378.71      352.91     34.76 o 
   7   5   5      398.15      409.38     39.73 o 
  -5   6   5      617.95      724.92     44.95 o 
  -4   6   5      118.21      131.75     22.27 o 
  -3   6   5     3613.93     3858.59    112.50 o 
  -2   6   5     2159.05     2215.29     78.11 o 
  -1   6   5       37.74       27.73     10.38 o 
   0   6   5     2310.39     2205.29     73.98 o 
   1   6   5     4459.06     4265.66    113.47 o 
   2   6   5      851.61      898.37     29.67 o 
   3   6   5     1050.63      998.21     32.04 o 
   4   6   5     2965.57     3086.78     64.41 o 
   5   6   5      858.52      954.67     49.89 o 
   6   6   5        0.86        5.70      9.34 o 
   7   6   5     1567.23     1662.34     76.24 o 
  -5   7   5       70.76       38.59     14.75 o 
  -4   7   5     1822.26     1955.99     81.51 o 
  -3   7   5     1399.00     1571.25     69.61 o 
  -2   7   5       20.76       16.43      9.97 o 
  -1   7   5     1517.55     1496.10     63.96 o 
   0   7   5     3254.06     3105.34     97.88 o 
   1   7   5      762.65      708.57     41.31 o 
   2   7   5      642.42      708.63     40.88 o 
   3   7   5     1943.00     1930.33     71.67 o 
   4   7   5      642.67      688.91     41.34 o 
   5   7   5      368.60      372.33     32.78 o 
   6   7   5     1405.67     1507.99     67.03 o 
  -4   8   5     1150.65     1107.44     63.45 o 
  -3   8   5        4.74        8.31     10.76 o 
  -2   8   5      736.63      792.68     50.65 o 
  -1   8   5     1549.24     1443.89     67.52 o 
   0   8   5      285.14      249.06     29.63 o 
   1   8   5      730.35      741.52     44.54 o 
   2   8   5     1794.47     1756.29     69.72 o 
   3   8   5     1227.92     1309.62     59.97 o 
   4   8   5      226.74      176.84     25.88 o 
   5   8   5     1275.50     1333.03     64.15 o 
  -2   9   5      782.25      839.32     55.60 o 
  -1   9   5      532.27      482.09     42.80 o 
   0   9   5      203.33      153.59     25.48 o 
   2   9   5      545.36      591.92     40.98 o 
   3   9   5       72.90       67.68     18.01 o 
   4   9   5     1107.48     1229.93     63.31 o 
   1  10   5      510.07      477.74     38.32 o 
  -3  -8   6     1615.35     1683.50     75.59 o 
  -2  -8   6      596.29      650.83     44.65 o 
  -1  -8   6      197.76      222.95     28.11 o 
   0  -8   6      580.69      621.88     44.87 o 
   1  -8   6     1546.85     1516.66     73.63 o 
   2  -8   6       25.13       32.70     15.67 o 
   3  -8   6      976.12     1112.22     67.85 o 
  -5  -7   6      614.90      758.93     51.11 o 
  -4  -7   6     1654.28     1719.19     74.69 o 
  -3  -7   6      161.50      151.50     24.36 o 
  -2  -7   6      665.04      673.13     42.02 o 
  -1  -7   6      804.67      882.99     46.80 o 
   0  -7   6      797.46      868.08     49.24 o 
   1  -7   6        0.50        7.33      9.97 o 
   2  -7   6     1772.97     1836.84     80.53 o 
   3  -7   6      585.11      548.00     44.68 o 
   4  -7   6       33.49       41.04     18.01 o 
  -5  -6   6     1174.66     1053.91     39.01 o 
  -4  -6   6      430.82      479.48     35.67 o 
  -3  -6   6      301.36      286.07     19.48 o 
  -2  -6   6     2136.21     2178.08     51.57 o 
  -1  -6   6       14.03       10.54      7.88 o 
   0  -6   6        5.61        1.33      4.77 o 
   1  -6   6     2147.31     2111.51     78.98 o 
   2  -6   6     2890.03     3201.08    105.81 o 
   3  -6   6       20.30       34.03     14.56 o 
   4  -6   6      350.96      326.84     37.67 o 
   5  -6   6     1518.76     1533.20     78.98 o 
  -6  -5   6     1400.24     1349.66     54.16 o 
  -5  -5   6      631.80      592.34     28.62 o 
  -4  -5   6      644.46      599.59     26.90 o 
  -3  -5   6     1312.86     1313.09     39.32 o 
  -2  -5   6      802.04      854.45     29.35 o 
  -1  -5   6      341.99      339.46     16.64 o 
   0  -5   6     1443.38     1429.63     30.78 o 
   1  -5   6     2625.00     2739.27     59.05 o 
   2  -5   6      121.18      141.86     22.73 o 
   3  -5   6      442.58      476.03     36.80 o 
   4  -5   6     1924.06     2043.18     83.79 o 
   5  -5   6      326.38      309.46     36.45 o 
   6  -5   6      775.96      781.82     54.54 o 
  -6  -4   6       34.39       18.35      7.27 o 
  -5  -4   6      451.34      434.77     24.10 o 
  -4  -4   6     5610.16     5448.00     97.34 o 
  -3  -4   6     1231.20     1277.76     37.64 o 
  -2  -4   6      724.69      744.41     20.70 o 
  -1  -4   6     1806.32     1814.41     45.34 o 
   0  -4   6     4392.53     4476.73     62.19 o 
   1  -4   6      124.00      120.84     18.56 o 
   2  -4   6     3376.46     3342.23     67.64 o 
   3  -4   6     2377.51     2387.01     56.80 o 
   4  -4   6     2269.47     2166.32     55.50 o 
   5  -4   6      794.64      807.65     44.84 o 
   6  -4   6     3147.07     3044.85    108.26 o 
  -7  -3   6      258.02      259.73     34.55 o 
  -6  -3   6      276.48      256.80     30.72 o 
  -5  -3   6     2261.42     2081.81     54.41 o 
  -4  -3   6     1428.86     1406.67     40.90 o 
  -3  -3   6      565.76      560.81     36.92 o 
  -2  -3   6     6013.75     6003.96     96.28 o 
  -1  -3   6     2455.24     2345.95     39.34 o 
   0  -3   6     1554.95     1581.93     30.47 o 
   1  -3   6     1587.27     1570.68     42.24 o 
   2  -3   6     3641.86     3489.03     68.50 o 
   3  -3   6      597.25      600.61     43.50 o 
   4  -3   6       46.75       48.34      9.86 o 
   5  -3   6     4859.46     4670.67     91.33 o 
   6  -3   6     1183.78     1168.25     41.77 o 
   7  -3   6        0.58        8.33      8.04 o 
  -7  -2   6      607.36      538.31     43.48 o 
  -6  -2   6     1251.72     1285.85     63.45 o 
  -5  -2   6     3113.32     2839.69     94.00 o 
  -4  -2   6      177.23      223.01     25.20 o 
  -3  -2   6     3370.06     3387.53     95.77 o 
  -2  -2   6     3265.72     3283.51     91.37 o 
  -1  -2   6      353.19      393.38     17.37 o 
   0  -2   6     1034.42     1021.56     58.43 o 
   1  -2   6     4876.42     4744.09     81.90 o 
   2  -2   6      746.39      741.39     26.94 o 
   3  -2   6      194.63      173.65     26.21 o 
   4  -2   6     3905.66     3786.62     76.50 o 
   5  -2   6     4420.56     4226.89     84.71 o 
   6  -2   6        7.72        8.25      9.51 o 
   7  -2   6      551.36      607.23     40.50 o 
  -7  -1   6     2434.54     2354.24     94.84 o 
  -6  -1   6     2282.37     2113.17     83.24 o 
  -5  -1   6      133.66      119.99     21.08 o 
  -4  -1   6     3382.30     3355.10     99.38 o 
  -3  -1   6     4643.95     4691.61    118.96 o 
  -2  -1   6      623.87      660.53     35.61 o 
  -1  -1   6      981.28      850.75     39.87 o 
   0  -1   6     7402.03     7297.12    151.63 o 
   1  -1   6     2891.96     2931.52     79.28 o 
   2  -1   6        2.23        2.21      4.52 o 
   3  -1   6     2686.95     2719.46     59.33 o 
   4  -1   6     7132.73     6588.16    217.66 o 
   5  -1   6      182.07      247.45     32.33 o 
   6  -1   6      548.01      513.47     39.30 o 
   7  -1   6     1603.04     1640.67    130.56 o 
  -7   0   6      431.47      450.06     42.29 o 
  -6   0   6      273.58      246.75     30.23 o 
  -5   0   6     3403.88     3358.17    103.78 o 
  -4   0   6     3249.30     3269.90     97.26 o 
  -3   0   6      120.71      117.06     18.03 o 
  -2   0   6      707.01      726.23     37.64 o 
  -1   0   6     5430.05     5406.75    126.48 o 
   0   0   6     2400.62     2438.78     74.44 o 
   1   0   6      807.21      807.79     40.41 o 
   2   0   6     1368.11     1234.37     34.81 o 
   3   0   6     2875.25     2739.50     85.97 o 
   4   0   6     1010.53      980.28     33.59 o 
   5   0   6     4512.41     4193.56    233.97 o 
   6   0   6     1010.77      957.50     52.69 o 
   7   0   6      716.53      686.99     31.78 o 
  -7   1   6       19.44       14.37     11.68 o 
  -6   1   6      394.15      388.82     36.04 o 
  -5   1   6     3876.91     3608.12    108.04 o 
  -4   1   6      270.06      264.62     26.83 o 
  -3   1   6     1667.33     1590.67     59.91 o 
  -2   1   6     2422.99     2190.33     69.88 o 
  -1   1   6     2181.86     2260.62     69.75 o 
   0   1   6      621.98      656.32     34.93 o 
   1   1   6     4628.39     4302.35    109.78 o 
   2   1   6     3352.61     3241.47     56.42 o 
   3   1   6      841.16      801.38     44.49 o 
   4   1   6      357.83      326.86     23.62 o 
   5   1   6     3399.07     3281.92     69.93 o 
   6   1   6       69.24       85.88     12.78 o 
   7   1   6      430.81      469.40     44.57 o 
  -7   2   6      388.07      434.50     40.03 o 
  -6   2   6     2350.48     2303.50     85.53 o 
  -5   2   6      332.56      349.65     31.83 o 
  -4   2   6      704.19      661.45     38.57 o 
  -3   2   6     3227.13     3313.68     94.27 o 
  -2   2   6     2865.42     2949.85     84.03 o 
  -1   2   6      101.80      123.22     17.19 o 
   0   2   6     2174.81     2185.93     68.99 o 
   1   2   6     1370.07     1303.75     32.07 o 
   2   2   6      445.36      454.76     29.26 o 
   3   2   6      596.65      699.36     41.77 o 
   4   2   6     3732.38     3752.77    113.50 o 
   5   2   6      108.61      109.37     22.16 o 
   6   2   6       48.38       39.95     15.62 o 
   7   2   6     2177.23     2124.57     92.97 o 
  -6   3   6      604.56      561.53     39.79 o 
  -5   3   6     1990.79     2042.71     74.85 o 
  -4   3   6     3515.74     3628.74    101.93 o 
  -3   3   6     1647.45     1769.19     62.85 o 
  -2   3   6        7.72       16.57      7.66 o 
  -1   3   6     6149.92     6303.89    140.85 o 
   0   3   6     1203.12     1130.78     30.98 o 
   1   3   6        4.00        1.91      3.16 o 
   2   3   6     2521.94     2439.50     70.47 o 
   3   3   6     4259.61     4224.44     75.16 o 
   4   3   6     2197.18     2134.00     79.50 o 
   5   3   6     1558.86     1587.16     70.18 o 
   6   3   6     1590.56     1729.45     78.65 o 
   7   3   6     2126.02     2264.04     97.37 o 
  -5   4   6     2375.65     2306.60     79.03 o 
  -4   4   6      602.62      593.17     36.15 o 
  -3   4   6      108.26      121.59     17.90 o 
  -2   4   6     3278.05     3303.33     89.11 o 
  -1   4   6     5076.63     5287.52     87.32 o 
   0   4   6       43.62       42.46      7.66 o 
   1   4   6      577.85      518.19     21.16 o 
   2   4   6     2607.97     2558.25     74.96 o 
   3   4   6      882.77      894.49     30.13 o 
   4   4   6      742.32      696.84     42.80 o 
   5   4   6     2516.01     2496.09     89.41 o 
   6   4   6     1558.38     1541.48     72.71 o 
   7   4   6        1.36       12.06     11.52 o 
  -5   5   6     1263.61     1150.71     55.87 o 
  -4   5   6       16.83        1.71      7.17 o 
  -3   5   6      954.81      977.37     49.02 o 
  -2   5   6     2551.04     2649.33     84.17 o 
  -1   5   6       18.32       26.82     15.07 o 
   0   5   6     2021.34     2027.98     46.85 o 
   1   5   6     3642.06     3481.61     66.73 o 
   2   5   6      517.06      519.55     23.21 o 
   3   5   6       34.63       21.72      7.97 o 
   4   5   6     3735.30     3881.73    111.90 o 
   5   5   6     1092.97     1154.72     58.34 o 
   6   5   6       45.44       36.07     14.01 o 
   7   5   6     1480.79     1465.46     74.91 o 
  -5   6   6        0.55       -2.47      7.88 o 
  -4   6   6     1125.91     1333.90     63.26 o 
  -3   6   6     2363.97     2460.24     87.37 o 
  -2   6   6      287.01      349.27     32.18 o 
  -1   6   6     2851.28     2910.77     91.56 o 
   0   6   6     1991.84     1848.74     67.98 o 
   1   6   6     3018.43     2857.10     89.27 o 
   2   6   6      444.78      458.16     22.16 o 
   3   6   6     1648.66     1667.98     44.71 o 
   4   6   6     2114.64     2168.90     52.74 o 
   5   6   6      169.20      187.29     25.91 o 
   6   6   6     1103.62     1125.28     59.94 o 
  -4   7   6      906.50     1064.55     60.43 o 
  -3   7   6      462.46      507.86     40.50 o 
  -2   7   6     1197.52     1170.04     59.15 o 
  -1   7   6     2752.50     2720.02     93.00 o 
   0   7   6      245.81      228.39     27.87 o 
   1   7   6       53.73       58.01     15.05 o 
   2   7   6     1862.75     1927.28     72.82 o 
   3   7   6     1491.89     1480.94     61.71 o 
   4   7   6       55.12       60.57     15.40 o 
   6   7   6     2259.03     2194.75     85.77 o 
  -3   8   6      348.86      380.16     40.96 o 
  -2   8   6     2660.15     2690.80    100.76 o 
  -1   8   6      347.43      258.97     32.70 o 
   0   8   6       69.20       55.46     15.43 o 
   1   8   6     2264.99     1989.62     78.11 o 
   3   8   6      163.42      159.40     24.15 o 
   4   8   6      739.92      737.36     45.85 o 
  -1   9   6      141.13      156.90     28.16 o 
   0   9   6      650.33      543.14     42.40 o 
   1   9   6     1273.82     1292.94     64.48 o 
   2   9   6       19.57       23.22     11.87 o 
   3   9   6      535.02      508.43     38.97 o 
  -2  -8   7       44.84       39.90     14.42 o 
   1  -8   7        1.21        2.31     12.33 o 
  -4  -7   7      495.01      517.86     41.88 o 
  -3  -7   7      416.63      469.13     37.62 o 
  -2  -7   7     1128.47     1261.73     60.05 o 
  -1  -7   7     1870.50     2095.10     77.05 o 
   0  -7   7      323.06      343.44     34.41 o 
   1  -7   7     1086.03     1089.73     59.83 o 
   2  -7   7     2099.81     2106.51     89.44 o 
   3  -7   7        8.70       21.81     15.29 o 
  -5  -6   7      436.08      456.91     27.67 o 
  -4  -6   7       71.99       45.76     10.41 o 
  -3  -6   7     1438.62     1434.09     98.81 o 
  -2  -6   7     1257.41     1274.97     39.76 o 
  -1  -6   7       69.81       64.02     15.16 o 
   0  -6   7     3330.13     3660.48    108.86 o 
   1  -6   7     1618.53     1666.31     70.91 o 
   2  -6   7      490.80      523.34     40.63 o 
   3  -6   7      443.87      450.12     42.31 o 
   4  -6   7     1762.53     1894.42     86.91 o 
  -5  -5   7      130.23      122.81     16.33 o 
  -4  -5   7     2214.02     2291.26     59.26 o 
  -3  -5   7     1912.45     2027.36     52.50 o 
  -2  -5   7      627.90      642.41     28.23 o 
  -1  -5   7     1746.39     1813.15     37.52 o 
   0  -5   7     2505.92     2568.04     58.37 o 
   1  -5   7      322.91      325.95     20.92 o 
   2  -5   7      852.85      864.17     48.86 o 
   3  -5   7     2410.82     2404.24     90.03 o 
   4  -5   7     1381.50     1307.82     66.84 o 
   5  -5   7        0.08       11.11     12.09 o 
  -6  -4   7       95.66       87.67     21.18 o 
  -5  -4   7     1578.42     1621.60     49.66 o 
  -4  -4   7     1952.08     1936.96     52.35 o 
  -3  -4   7       21.68       15.25      6.58 o 
  -2  -4   7     1322.50     1370.65     39.50 o 
  -1  -4   7     9642.86     9814.51    117.11 o 
   0  -4   7     1046.27     1086.79     26.84 o 
   1  -4   7      464.57      456.71     22.63 o 
   2  -4   7     3452.48     3449.60     72.31 o 
   3  -4   7     2379.06     2318.59     58.18 o 
   4  -4   7        1.18        2.86      5.75 o 
   5  -4   7     1072.70     1049.95     41.96 o 
   6  -4   7     1773.61     1702.62     79.71 o 
  -6  -3   7     1075.42     1150.95     62.30 o 
  -5  -3   7     1353.34     1408.83     65.78 o 
  -4  -3   7      200.44      204.38     26.13 o 
  -3  -3   7     1617.79     1565.61     43.57 o 
  -2  -3   7     2823.94     2793.85     59.18 o 
  -1  -3   7     2504.69     2514.99     43.13 o 
   0  -3   7      325.68      330.41     21.65 o 
   1  -3   7     3607.22     3700.00     73.19 o 
   2  -3   7     1553.50     1545.08     43.78 o 
   3  -3   7        6.98        4.21      5.79 o 
   4  -3   7     1076.10     1154.86     56.57 o 
   5  -3   7     1448.28     1466.72     47.46 o 
   6  -3   7      259.70      247.80     22.19 o 
  -6  -2   7     1499.25     1361.33     68.33 o 
  -5  -2   7      129.53      170.29     26.26 o 
  -4  -2   7      495.58      532.28     37.13 o 
  -3  -2   7     2595.82     2628.22     86.69 o 
  -2  -2   7     2604.99     2602.04     83.49 o 
  -1  -2   7      457.83      434.94     30.66 o 
   0  -2   7     2235.36     2174.82     62.85 o 
   1  -2   7     2666.71     2642.98     58.27 o 
   2  -2   7       26.16       20.67      6.96 o 
   3  -2   7     2801.09     2685.81     62.30 o 
   4  -2   7     1214.81     1172.19     39.54 o 
   5  -2   7      385.81      340.43     23.72 o 
   6  -2   7      218.70      252.07     21.86 o 
   7  -2   7     1184.64     1214.70     45.61 o 
  -6  -1   7       38.49       42.23     15.62 o 
  -5  -1   7     1275.53     1217.17     60.59 o 
  -4  -1   7     3588.84     3303.42    102.61 o 
  -3  -1   7     1249.07     1235.88     55.87 o 
  -2  -1   7      353.47      386.65     29.31 o 
  -1  -1   7     5216.24     5338.85    131.64 o 
   0  -1   7     2937.69     2957.26     89.74 o 
   1  -1   7       29.68       29.95      7.44 o 
   2  -1   7      926.86      885.33     31.36 o 
   3  -1   7     3575.12     3492.44     86.78 o 
   4  -1   7      103.06      117.36     14.66 o 
   5  -1   7      341.54      291.27     32.18 o 
   6  -1   7     1196.49     1196.98     42.77 o 
   7  -1   7      857.98      868.03     38.03 o 
  -6   0   7      890.78      940.81     55.81 o 
  -5   0   7     1728.77     1624.81     70.56 o 
  -4   0   7      811.74      772.70     44.84 o 
  -3   0   7      359.57      345.31     28.46 o 
  -2   0   7      958.61      923.73     46.01 o 
  -1   0   7     2134.15     2176.72     73.44 o 
   0   0   7      332.57      381.38     28.98 o 
   1   0   7     4569.62     4563.82    121.11 o 
   2   0   7     3646.75     3628.06     91.58 o 
   3   0   7      224.34      226.20     17.64 o 
   4   0   7     1036.16      991.91     35.24 o 
   5   0   7     1764.38     1754.01     50.66 o 
   6   0   7      285.58      283.19     22.37 o 
   7   0   7      106.27       86.61     17.07 o 
  -6   1   7     1743.63     1762.15     77.22 o 
  -5   1   7      643.56      680.11     43.73 o 
  -4   1   7      256.63      265.79     28.65 o 
  -3   1   7     1218.14     1187.21     54.16 o 
  -2   1   7     1921.74     1998.50     70.59 o 
  -1   1   7        0.06        1.44      6.63 o 
   0   1   7     3715.87     3771.60    104.81 o 
   1   1   7     3793.44     3582.43    102.69 o 
   2   1   7      729.23      662.26     40.33 o 
   3   1   7     1543.12     1518.75     66.51 o 
   4   1   7     2009.96     2004.47     80.23 o 
   5   1   7      666.62      688.44     30.03 o 
   6   1   7      201.82      235.40     20.44 o 
   7   1   7      939.34      905.56     60.67 o 
  -6   2   7      331.78      322.50     34.71 o 
  -5   2   7      127.96      148.21     24.06 o 
  -4   2   7     2766.32     2671.05     90.06 o 
  -3   2   7     1266.14     1256.85     55.41 o 
  -2   2   7      325.68      331.57     28.87 o 
  -1   2   7     2163.11     2251.06     75.10 o 
   0   2   7     3406.21     3496.49     99.24 o 
   1   2   7      572.30      541.95     20.87 o 
   2   2   7     1279.04     1305.24     34.60 o 
   3   2   7     4880.25     4552.66    127.95 o 
   4   2   7      486.84      456.01     36.94 o 
   5   2   7       46.39      103.75     22.52 o 
   6   2   7     1559.36     1537.41     74.93 o 
   7   2   7     1106.98     1100.22     67.27 o 
  -6   3   7      431.14      525.03     40.25 o 
  -5   3   7     1542.85     1552.94     67.71 o 
  -4   3   7      769.70      888.29     47.34 o 
  -3   3   7       89.87       87.75     17.52 o 
  -2   3   7     3561.45     3662.03    101.88 o 
  -1   3   7     8654.07     8465.92    184.28 o 
   0   3   7      808.53      786.15     33.79 o 
   1   3   7      264.49      253.96     26.49 o 
   2   3   7     5228.11     5285.67     89.31 o 
   3   3   7     2258.57     2365.51     84.68 o 
   4   3   7     1145.71     1180.55     59.72 o 
   5   3   7     2352.13     2439.27     93.70 o 
   6   3   7     2530.62     2601.55    101.63 o 
   7   3   7      574.64      588.12     47.91 o 
  -5   4   7     1592.82     1683.72     69.99 o 
  -4   4   7       61.18       72.63     17.14 o 
  -3   4   7      556.87      530.95     34.95 o 
  -2   4   7     2907.06     2949.97     62.40 o 
  -1   4   7     1222.72     1237.26     42.19 o 
   0   4   7     1232.07     1246.79     35.99 o 
   1   4   7     2544.91     2503.21     54.54 o 
   2   4   7     2491.84     2459.78     81.94 o 
   3   4   7      195.95      200.79     26.07 o 
   4   4   7     2901.45     2895.48     97.86 o 
   5   4   7     1910.63     1915.77     80.42 o 
   6   4   7       76.33       65.07     19.53 o 
   7   4   7      186.50      168.74     30.26 o 
  -5   5   7       90.95       78.06     18.63 o 
  -4   5   7     1279.32     1252.39     58.99 o 
  -3   5   7     1661.91     1718.81     69.09 o 
  -2   5   7      952.26      978.24     49.10 o 
  -1   5   7      337.03      346.48     19.52 o 
   0   5   7     2531.99     2667.43     58.53 o 
   1   5   7     2346.08     2217.10     52.20 o 
   2   5   7        0.76       -1.02      4.67 o 
   3   5   7     3736.14     3759.01    154.44 o 
   4   5   7     1508.23     1540.26     67.74 o 
   5   5   7      524.67      550.47     40.71 o 
   6   5   7      578.37      534.67     43.10 o 
  -4   6   7     1951.78     1976.20     80.80 o 
  -3   6   7     1091.41     1098.48     57.25 o 
  -2   6   7      157.67      143.81     23.55 o 
  -1   6   7     2288.80     2303.85     82.48 o 
   0   6   7     1512.04     1484.09     62.06 o 
   1   6   7      215.73      186.91     23.93 o 
   2   6   7     2281.91     2281.87     55.45 o 
   3   6   7     3417.75     3466.22     72.22 o 
   4   6   7      120.16      103.70     21.10 o 
   5   6   7      119.66      172.00     27.00 o 
   6   6   7     1199.77     1178.79     62.90 o 
  -3   7   7      137.53      157.55     28.30 o 
  -2   7   7     1789.90     1831.87     78.44 o 
  -1   7   7      731.95      789.15     48.24 o 
   0   7   7       24.04       16.51     10.78 o 
   1   7   7     1025.93      992.17     52.55 o 
   2   7   7     3942.82     3775.72    111.93 o 
   3   7   7       30.84       86.59     18.22 o 
  -2   8   7      917.11      966.78     59.43 o 
  -1   8   7        0.44       -5.89      8.23 o 
   0   8   7      751.28      758.44     49.78 o 
   1   8   7     1253.83     1175.80     60.13 o 
   2   8   7      760.47      688.99     44.43 o 
   3   8   7     1108.99      956.70     51.90 o 
   4   8   7      730.94      829.57     49.10 o 
   1   9   7      366.84      359.79     37.56 o 
  -2  -7   8     1462.05     1599.14     70.78 o 
   1  -7   8     2143.10     2113.36     88.60 o 
   2  -7   8      560.39      618.97     48.21 o 
  -3  -6   8     1856.98     1932.62     54.74 o 
  -2  -6   8      722.97      678.10     42.67 o 
   0  -6   8      913.16      979.11     52.96 o 
   1  -6   8      694.34      764.25     49.13 o 
   2  -6   8        0.54        4.62      9.97 o 
   3  -6   8     2025.19     2074.52     89.82 o 
  -4  -5   8     1647.17     1705.62     51.71 o 
  -3  -5   8      639.92      632.54     29.34 o 
  -2  -5   8      245.23      267.47     32.42 o 
  -1  -5   8     1880.04     1978.53     41.43 o 
   0  -5   8      855.12      904.92     34.18 o 
   1  -5   8      103.85      118.96     15.25 o 
   2  -5   8      474.15      504.98     39.00 o 
   3  -5   8     3421.93     3502.85    117.19 o 
   4  -5   8        0.51        5.19     10.54 o 
  -5  -4   8     2440.51     2462.96     95.11 o 
  -4  -4   8      241.31      248.57     30.83 o 
  -3  -4   8      321.56      354.41     22.86 o 
  -2  -4   8     3391.70     3336.61     70.95 o 
  -1  -4   8      840.61      880.09     25.40 o 
   0  -4   8       16.03        7.09      7.21 o 
   1  -4   8     1975.00     1974.76     52.87 o 
   2  -4   8     1938.66     2033.84     54.97 o 
   3  -4   8      443.98      436.62     25.40 o 
   4  -4   8      781.16      789.05     34.93 o 
   5  -4   8     1597.38     1650.23     78.49 o 
  -5  -3   8      365.80      353.59     36.91 o 
  -4  -3   8       54.12       36.91     14.69 o 
  -3  -3   8     1434.14     1321.30     61.44 o 
  -2  -3   8      478.81      506.01     36.50 o 
  -1  -3   8      631.68      646.92     41.01 o 
   0  -3   8     1535.12     1521.61     43.67 o 
   1  -3   8     1554.17     1645.55     46.84 o 
   2  -3   8      810.97      734.28     30.99 o 
   3  -3   8     1364.45     1290.50     43.23 o 
   4  -3   8      651.22      627.84     30.41 o 
   5  -3   8      346.64      287.73     41.24 o 
   6  -3   8      295.41      262.83     23.81 o 
  -6  -2   8      396.89      340.96     38.81 o 
  -5  -2   8      574.72      591.32     43.73 o 
  -4  -2   8      968.39      921.88     53.18 o 
  -3  -2   8     2278.92     2235.66     82.78 o 
  -2  -2   8      864.92      861.37     47.83 o 
  -1  -2   8     1400.52     1431.02     62.33 o 
   0  -2   8     2139.53     2092.93     77.49 o 
   1  -2   8      123.84      122.53     21.81 o 
   2  -2   8      403.23      468.60     24.46 o 
   3  -2   8     2958.39     2927.06     68.41 o 
   4  -2   8      147.19      153.94     17.73 o 
   5  -2   8      202.12      174.51     19.37 o 
   6  -2   8     1907.83     1987.16     59.77 o 
  -6  -1   8      575.99      526.30     46.04 o 
  -5  -1   8     2080.56     1926.28     81.97 o 
  -4  -1   8     1106.34     1239.52     61.87 o 
  -3  -1   8       23.27       14.77     10.54 o 
  -2  -1   8     4905.45     4879.58    132.19 o 
  -1  -1   8     1264.78     1336.51     60.08 o 
   0  -1   8      147.49      220.40     26.54 o 
   1  -1   8      436.55      498.11     36.83 o 
   2  -1   8     3710.16     3681.95     76.58 o 
   3  -1   8      505.56      495.00     25.51 o 
   4  -1   8      287.67      324.04     23.30 o 
   5  -1   8     2018.27     1916.36    104.32 o 
   6  -1   8     1532.11     1421.01     49.15 o 
  -6   0   8     1740.40     1648.52     78.11 o 
  -5   0   8      411.81      443.06     40.90 o 
  -4   0   8       98.39       76.16     18.52 o 
  -3   0   8     4809.74     4457.57    126.27 o 
  -2   0   8     2317.80     2214.50     80.39 o 
  -1   0   8       51.73       47.10     13.63 o 
   0   0   8     2745.18     2720.54     90.77 o 
   1   0   8     2529.09     2344.76     84.20 o 
   2   0   8     1064.66     1056.49     55.19 o 
   3   0   8      948.42      963.22     79.94 o 
   4   0   8     3113.36     3183.98     72.75 o 
   5   0   8     2443.34     2469.64     64.30 o 
   6   0   8        3.05        0.44      6.34 o 
  -6   1   8      919.36     1022.92     59.81 o 
  -5   1   8        7.00       13.39     11.03 o 
  -4   1   8     1413.52     1409.10     65.92 o 
  -3   1   8     6227.85     6399.17    161.14 o 
  -2   1   8      137.05      176.97     24.80 o 
  -1   1   8      358.39      385.67     31.72 o 
   0   1   8     3547.62     3551.22    106.77 o 
   1   1   8     1379.71     1436.72     63.17 o 
   2   1   8     1191.59     1099.35     55.89 o 
   3   1   8     2639.54     2620.27     95.06 o 
   4   1   8     3486.89     3166.42    109.64 o 
   5   1   8      496.32      416.47     41.26 o 
   6   1   8     1108.75     1174.69     67.90 o 
  -5   2   8      916.53      968.41     55.79 o 
  -4   2   8     2972.03     3053.00    101.88 o 
  -3   2   8      733.28      711.94     44.11 o 
  -2   2   8     2816.62     2823.72     91.99 o 
  -1   2   8     2871.79     2979.05     95.28 o 
   0   2   8     1425.09     1385.34     61.25 o 
   1   2   8        3.28       12.52     11.11 o 
   2   2   8     4107.91     3857.53    116.46 o 
   3   2   8     1851.36     1798.60     76.70 o 
   4   2   8      296.75      265.13     33.11 o 
   5   2   8      909.13      961.43     58.26 o 
   6   2   8     2768.38     2865.06    110.57 o 
  -5   3   8     1737.02     1825.54     77.87 o 
  -4   3   8      981.41      944.02     52.34 o 
  -3   3   8     2290.02     2161.18     80.12 o 
  -2   3   8     3594.86     3691.15    109.29 o 
  -1   3   8     2435.15     2370.64     82.35 o 
   0   3   8      161.84      148.20     13.97 o 
   1   3   8     3199.10     3195.07     64.87 o 
   2   3   8     2808.78     2696.72     93.00 o 
   3   3   8      530.34      437.41     36.07 o 
   4   3   8      913.39      824.52     51.63 o 
   5   3   8     2736.15     2811.77    105.52 o 
   6   3   8      913.99      862.19     56.87 o 
  -5   4   8      426.07      384.20     36.67 o 
  -4   4   8      111.14      126.10     22.76 o 
  -3   4   8     3345.49     3215.28    100.60 o 
  -2   4   8      362.50      346.07     46.28 o 
  -1   4   8       46.24       56.64     21.24 o 
   0   4   8     2637.81     2657.84     59.37 o 
   1   4   8     2581.88     2522.89     57.67 o 
   2   4   8       63.35       67.11     30.73 o 
   3   4   8       96.67       46.61     16.49 o 
   4   4   8     1819.60     1728.77     76.10 o 
   5   4   8      374.02      454.27     42.53 o 
   6   4   8      326.59      288.63     36.75 o 
  -4   5   8     2540.88     2546.34     91.31 o 
  -3   5   8     1359.70     1297.10     60.87 o 
  -2   5   8       11.10       -0.14      6.90 o 
  -1   5   8     1124.36     1086.81     37.02 o 
   0   5   8     2055.18     1988.42     82.48 o 
   1   5   8        1.11       -2.79      7.85 o 
   2   5   8      721.59      714.48     35.01 o 
   3   5   8     1285.68     1176.21     58.04 o 
   4   5   8     1058.45     1020.18     56.22 o 
   5   5   8      146.63      126.89     25.58 o 
   6   5   8     1576.35     1701.10     80.96 o 
  -3   6   8       81.53       77.81     19.45 o 
  -2   6   8     1149.70     1168.01     59.62 o 
  -1   6   8     1396.16     1427.92     65.29 o 
   0   6   8      201.85      180.78     24.96 o 
   1   6   8     1198.67     1245.98     57.88 o 
   2   6   8     1085.76     1014.72     36.94 o 
   3   6   8      520.72      509.06     38.24 o 
   4   6   8       49.69       74.39     19.15 o 
   5   6   8     1024.52      951.00     55.03 o 
  -2   7   8     1277.26     1460.73     71.65 o 
  -1   7   8       13.26       20.51     11.73 o 
   0   7   8     1127.16     1043.70     56.36 o 
   1   7   8     1322.68     1270.67     62.36 o 
   2   7   8      168.32      175.78     25.72 o 
   3   7   8      213.38      246.96     28.38 o 
   0   8   8     1971.72     1994.59     85.91 o 
   1   8   8       87.88       88.27     19.99 o 
   2   8   8      139.55      159.13     26.45 o 
   0  -6   9      961.35     1015.97     56.49 o 
   1  -6   9        3.51       10.89     11.71 o 
   2  -6   9      432.92      494.36     45.98 o 
  -3  -5   9       20.52       19.07     13.09 o 
  -2  -5   9     1896.78     1957.35     54.70 o 
  -1  -5   9     1705.79     1561.01     69.75 o 
   0  -5   9       81.14       72.73     13.31 o 
   1  -5   9      704.09      715.01     33.17 o 
   2  -5   9      996.37      928.57     56.06 o 
   3  -5   9       97.88      137.08     26.64 o 
  -4  -4   9       71.78       28.00     14.58 o 
  -3  -4   9      964.09     1063.47     58.45 o 
  -2  -4   9     1362.28     1398.97     66.13 o 
  -1  -4   9        4.02       13.15     10.89 o 
   0  -4   9     1955.94     1953.23     79.80 o 
   1  -4   9     2091.41     2155.29     58.69 o 
   2  -4   9      524.59      528.65     28.45 o 
   3  -4   9      434.97      453.28     28.91 o 
   4  -4   9     1452.36     1550.37     52.34 o 
  -4  -3   9      746.66      734.64     49.57 o 
  -3  -3   9     1241.18     1202.96     62.33 o 
  -2  -3   9        6.01        4.86      9.59 o 
  -1  -3   9     1109.26     1079.98     57.09 o 
   0  -3   9     2011.62     2022.55     71.91 o 
   1  -3   9      246.79      247.86     20.65 o 
   2  -3   9     1256.28     1188.95     42.43 o 
   3  -3   9     1778.59     1750.88     53.85 o 
   4  -3   9      712.48      681.04     33.61 o 
   5  -3   9       12.90        9.00      8.26 o 
  -5  -2   9     1649.60     1670.03     79.80 o 
  -4  -2   9     1105.94      991.33     57.74 o 
  -3  -2   9      250.76      222.33     30.04 o 
  -2  -2   9     1634.65     1589.25     70.72 o 
  -1  -2   9     2863.92     2971.79    101.36 o 
   0  -2   9      304.50      306.91     32.78 o 
   1  -2   9      190.31      215.60     23.93 o 
   2  -2   9     4701.27     4560.52     92.72 o 
   3  -2   9     1075.12      996.31     66.31 o 
   4  -2   9       10.36       14.35      7.88 o 
   5  -2   9      722.44      781.73     36.82 o 
  -5  -1   9      693.15      661.01     49.10 o 
  -4  -1   9        0.60       -5.68      7.88 o 
  -3  -1   9     1466.59     1430.51     68.20 o 
  -2  -1   9     4007.98     3940.83    120.62 o 
  -1  -1   9     1393.91     1430.02     66.65 o 
   0  -1   9      547.00      600.64     42.61 o 
   1  -1   9     3008.02     2818.32     99.21 o 
   2  -1   9     2260.30     2167.27     86.88 o 
   3  -1   9        0.09       -0.64      5.44 o 
   4  -1   9     1543.63     1528.99     50.23 o 
   5  -1   9     1237.08     1382.70     48.89 o 
  -5   0   9        0.49       -2.01      8.47 o 
  -4   0   9     1127.05     1072.43     60.38 o 
  -3   0   9     2835.82     2809.00    100.08 o 
  -2   0   9      976.61     1052.77     56.49 o 
  -1   0   9      531.73      514.87     39.11 o 
   0   0   9     2594.62     2618.42     94.41 o 
   1   0   9     3642.83     3399.05    111.14 o 
   2   0   9      398.24      399.09     38.46 o 
   3   0   9     1785.85     1778.56     79.52 o 
   4   0   9     2843.62     2651.34    103.21 o 
   5   0   9      467.72      422.13     27.21 o 
   6   0   9      707.22      680.96     34.54 o 
  -5   1   9      543.24      502.27     45.30 o 
  -4   1   9     2604.81     2464.26     94.98 o 
  -3   1   9     1024.52     1015.80     57.06 o 
  -2   1   9       12.12       14.45     10.70 o 
  -1   1   9     2057.99     1970.88     80.07 o 
   0   1   9     2184.89     2148.28     83.98 o 
   1   1   9      205.86      215.19     29.17 o 
   2   1   9     2271.68     2151.65     86.34 o 
   3   1   9     1617.08     1664.11     77.27 o 
   4   1   9      407.19      508.54     46.52 o 
   5   1   9      183.90      242.84     35.58 o 
   6   1   9     1751.29     1723.29     86.31 o 
  -5   2   9     1371.70     1280.94     67.85 o 
  -4   2   9     1052.60      941.03     55.95 o 
  -3   2   9      149.59      128.11     23.60 o 
  -2   2   9     2055.98     2154.39     84.22 o 
  -1   2   9     1464.94     1501.58     68.17 o 
   0   2   9      772.15      750.32     47.69 o 
   1   2   9     2423.28     2407.50     91.09 o 
   2   2   9     1864.91     1849.96     79.33 o 
   3   2   9      269.80      295.44     35.28 o 
   4   2   9      423.22      356.25     39.16 o 
   5   2   9     1868.38     1845.53     86.99 o 
   6   2   9      903.79      826.66     58.69 o 
  -4   3   9       98.50       80.58     21.62 o 
  -3   3   9      683.23      658.19     44.95 o 
  -2   3   9     1514.98     1644.01     72.11 o 
  -1   3   9       96.34       81.21     19.26 o 
   0   3   9     1066.00     1138.25     37.34 o 
   1   3   9     5020.93     5023.85     91.75 o 
   2   3   9      515.24      436.48     39.76 o 
   3   3   9      220.05      229.99     32.48 o 
   4   3   9     1359.73     1373.85     70.15 o 
   5   3   9      688.15      781.06     54.56 o 
  -4   4   9     1555.89     1584.91     72.46 o 
  -3   4   9      273.88      307.39     33.76 o 
  -2   4   9       70.80       57.98     11.12 o 
  -1   4   9      516.22      544.89     26.57 o 
   0   4   9     2422.01     2388.37     82.74 o 
   1   4   9       17.43       15.12      7.21 o 
   2   4   9      457.19      405.90     38.57 o 
   3   4   9     1601.61     1605.47     74.39 o 
   4   4   9      651.62      618.51     46.90 o 
   5   4   9      274.81      335.72     39.76 o 
  -3   5   9        4.27        6.87      8.31 o 
  -2   5   9      918.96      952.87     52.01 o 
  -1   5   9      978.55      989.60     37.30 o 
   0   5   9     1413.38     1390.24     44.44 o 
   1   5   9     1344.68     1299.83     79.52 o 
   2   5   9     1308.57     1337.13     64.99 o 
   3   5   9      823.34      841.95     52.53 o 
   4   5   9       28.28       38.95     15.92 o 
   5   5   9     1837.39     1883.99     84.93 o 
  -2   6   9     1934.38     2090.35     84.74 o 
  -1   6   9      445.72      433.90     38.76 o 
   0   6   9      237.30      212.88     27.57 o 
   1   6   9     1887.44     1860.25     74.61 o 
   2   6   9      771.48      799.33     34.23 o 
   3   6   9      111.53      107.17     22.65 o 
   4   6   9     1624.27     1695.29     76.67 o 
  -1   7   9      242.20      238.82     32.59 o 
   0   7   9     2538.91     2658.94     97.88 o 
   1   7   9      449.68      507.91     40.09 o 
   2   7   9       14.60       31.07     14.23 o 
  -1  -5  10      257.22      267.01     33.92 o 
   0  -5  10      760.82      770.64     35.61 o 
   1  -5  10     1190.01     1297.92     47.67 o 
  -2  -4  10      142.88      178.11     29.14 o 
  -1  -4  10      333.29      349.87     37.59 o 
   0  -4  10     2656.20     2732.80     69.33 o 
   1  -4  10      629.17      659.41     33.03 o 
   2  -4  10      102.33      110.57     17.14 o 
  -3  -3  10      225.11      231.40     33.33 o 
  -2  -3  10      369.87      449.55     42.04 o 
  -1  -3  10     1436.73     1507.77     72.92 o 
   0  -3  10      369.90      465.11     42.26 o 
   1  -3  10      230.03      258.97     22.55 o 
   2  -3  10     2295.83     2363.98     65.34 o 
   3  -3  10     1328.20     1368.75     49.33 o 
  -3  -2  10      412.71      363.04     39.03 o 
  -2  -2  10     2029.16     2080.30     88.21 o 
  -1  -2  10     1557.12     1480.78     72.44 o 
   0  -2  10      100.01       93.95     21.73 o 
   1  -2  10     1414.46     1432.92     71.65 o 
   2  -2  10     2005.74     1933.73     57.59 o 
   3  -2  10      306.92      262.65     23.77 o 
   4  -2  10      758.48      732.16     36.07 o 
  -2  -1  10     1548.28     1533.49     74.50 o 
  -1  -1  10       97.10      124.83     25.12 o 
   0  -1  10     1761.57     1893.12     83.24 o 
   1  -1  10     2068.73     2123.79     89.30 o 
   2  -1  10      276.19      254.32     34.71 o 
   3  -1  10      531.53      516.61     46.93 o 
   4  -1  10     2012.65     1936.05     60.01 o 
  -4   0  10     1620.28     1619.67     79.88 o 
  -3   0  10      488.14      440.31     41.96 o 
  -2   0  10       14.05       21.84     12.60 o 
  -1   0  10     2911.24     2910.74    106.19 o 
   0   0  10     2058.50     2078.16     87.75 o 
   1   0  10      127.78      138.57     26.37 o 
   2   0  10      450.00      460.17     43.51 o 
   3   0  10     2164.94     2007.68     89.98 o 
   4   0  10      617.52      594.74     52.01 o 
   5   0  10      358.85      350.01     42.89 o 
  -4   1  10      976.79      967.35     60.67 o 
  -3   1  10        9.44        9.72     12.33 o 
  -2   1  10     1322.80     1431.46     71.54 o 
  -1   1  10     1495.75     1666.82     77.38 o 
   0   1  10      405.49      510.11     44.54 o 
   1   1  10      514.14      530.57     43.67 o 
   2   1  10      932.78     1055.08     62.01 o 
   3   1  10      307.87      294.74     37.94 o 
   4   1  10      285.93      340.45     41.42 o 
   5   1  10     1245.80     1178.27     71.43 o 
  -3   2  10     1142.63     1120.67     63.61 o 
  -2   2  10     2268.00     2394.43     95.00 o 
  -1   2  10        1.80        9.13     10.86 o 
   0   2  10      593.96      626.94     27.93 o 
   1   2  10     1874.63     1984.51     86.78 o 
   2   2  10      849.11      831.50     55.30 o 
   3   2  10      357.43      400.50     42.97 o 
   4   2  10     1619.82     1802.70     86.75 o 
   5   2  10      747.50      656.67     53.12 o 
  -3   3  10     1742.60     1770.71     81.18 o 
  -2   3  10      113.83      152.09     28.22 o 
  -1   3  10     1077.87     1030.73     37.92 o 
   0   3  10     2157.21     2223.42     57.60 o 
   1   3  10      338.54      411.80     41.31 o 
   2   3  10      139.29      200.85     32.29 o 
   3   3  10     2283.04     2180.03     93.92 o 
   4   3  10     1391.65     1406.44     74.83 o 
  -2   4  10      919.81      872.12     57.29 o 
  -1   4  10     1426.67     1510.99     71.85 o 
   0   4  10      281.18      333.73     24.42 o 
   1   4  10      615.74      634.83     46.82 o 
   2   4  10     2251.59     2224.33     91.99 o 
   3   4  10     1514.41     1607.26     78.82 o 
   4   4  10       15.83       18.31     14.26 o 
  -2   5  10     2077.91     2132.80     84.03 o 
  -1   5  10     1227.55     1267.97     82.39 o 
   0   5  10      184.10      203.98     20.47 o 
   1   5  10     1509.18     1520.45     48.75 o 
   3   5  10       69.96       78.30     21.86 o 
   0   6  10     1809.74     1719.00     74.50 o 
   1   6  10     1713.38     1804.77     75.61 o 
   0  -3  11       33.96       27.65     15.67 o 
   1  -3  11      996.14      937.88     61.98 o 
  -2  -2  11     1470.01     1492.40     78.19 o 
  -1  -2  11       53.39       31.64     15.35 o 
   0  -2  11      341.51      433.90     44.76 o 
   1  -2  11     1742.89     1913.87     90.01 o 
   2  -2  11      263.94      225.15     35.23 o 
  -2  -1  11       80.85      107.23     25.18 o 
  -1  -1  11     1556.04     1661.55     82.10 o 
   0  -1  11     1676.32     1742.27     84.93 o 
   1  -1  11      278.22      249.11     36.50 o 
   2  -1  11      225.05      214.10     35.14 o 
   3  -1  11     1738.54     1826.52     89.60 o 
  -2   0  11      607.24      704.01     53.31 o 
  -1   0  11     1742.92     1760.60     84.79 o 
   0   0  11      372.14      407.89     44.24 o 
   1   0  11      677.85      629.26     50.98 o 
   2   0  11     1482.19     1635.70     83.00 o 
   3   0  11     1041.46     1004.23     65.40 o 
  -2   1  11     1761.72     1775.24     85.96 o 
  -1   1  11      260.74      239.85     35.31 o 
   0   1  11      260.00      215.08     34.87 o 
   1   1  11     1549.26     1511.28     79.63 o 
   2   1  11      960.17      912.30     61.46 o 
   3   1  11       11.67       -9.67     10.08 o 
  -2   2  11      521.73      485.13     47.12 o 
  -1   2  11      502.52      489.88     46.80 o 
   0   2  11     2130.93     2220.77     96.23 o 
   1   2  11     1409.07     1389.71     75.59 o 
   2   2  11        5.84       -0.57      9.78 o 
   3   2  11     1307.65     1248.21     73.77 o 
  -1   3  11     1685.06     1773.49     64.37 o 
   0   3  11      704.69      646.27     49.65 o 
   1   3  11        0.51       -1.03     10.89 o 
   2   3  11     1744.73     1728.61     85.77 o 
   3   3  11     1929.55     1883.18     91.01 o 
   0   4  11        4.93        2.39     11.16 o 
   1   4  11      755.88      727.26     53.45 o 
   2   4  11     1667.05     1661.74     82.59 o 
                                                 
